# Supplementary material for: Significant variance in genetic diversity among populations of Schistosoma haematobium detected using microsatellite DNA loci from a genome-wide database
Source: Parasit Vectors. 2013 Oct 17;6:300. doi: 10.1186/1756-3305-6-300 (PMC3874762; doi:10.1186/1756-3305-6-300)
Supplement: Additional file 1: Table S1 — All 32 primer pairs screened for amplification, variation, and scorability are summarized in this excel workbook. [file 1756-3305-6-300-S1.xlsx]

## Sheet: Sheet1
Random subset of primers screened from Schistosoma haematobium 454 low coverage genome reads
Glenn, T.C., S. L. Lance, A. M. McKee, B. L. Webster, A. M. Emery, A. Zerlotini, G. Oliveira, D. Rollinson, and B. C. Faircloth. Microsatellite DNA loci from a genome-wide database show significant variance in genetic diversity among populations of Schistosoma haematobium. Parasites and Vectors 2013
Prefix	#	Locus_screening_ID#	SREL ID	MySQL ID	Table2 Name	CAG Primer	GTTT Primer	Upper (Left or Forward)	Lower (Right or Reverse)	Repeat	Source
Schisto_haema	1	Schisto_haema_µ_1	Schisto_17	12891	-	CAGTCGGGCGTCATCAATTCAGACCGGGTTTAAG	GTTTACGTTAGGTAAGGAAATCAG	CAGTCGGGCGTCATCAATTCAGACCGGGTTTAAG	GTTTACGTTAGGTAAGGAAATCAG	AAT(17)	Brant_genome
Schisto_haema	2	Schisto_haema_µ_2	Schisto_18	629506	-	CAGTCGGGCGTCATCAGTCCTACACAGAAACCAG	GTTTCAGCACTTCCTCCATCAAC	GTTTCAGCACTTCCTCCATCAAC	CAGTCGGGCGTCATCAGTCCTACACAGAAACCAG	ACT(17)	Brant_genome
Schisto_haema	3	Schisto_haema_µ_3	Schisto_19	777997	Shae_01	CAGTCGGGCGTCATCACCACATTAGGCCAACAAG	GTTTGCATCCAATTTCGTACAC	GTTTGCATCCAATTTCGTACAC	CAGTCGGGCGTCATCACCACATTAGGCCAACAAG	AAT(16)	Brant_genome
Schisto_haema	4	Schisto_haema_µ_4	Schisto_20	354680	-	CAGTCGGGCGTCATCATTCAGTTCTATCGTATTAAGACAAG	GTTTGGAGAGGGAGAGCTAAC	GTTTGGAGAGGGAGAGCTAAC	CAGTCGGGCGTCATCATTCAGTTCTATCGTATTAAGACAAG	AAAT(14)	Brant_genome
Schisto_haema	5	Schisto_haema_µ_5	Schisto_21	652287	Shae_02	CAGTCGGGCGTCATCATTAGTGTGTTTGGCTTCAAC	GTTTCCTCGAATGAAATCCTGAC	CAGTCGGGCGTCATCATTAGTGTGTTTGGCTTCAAC	GTTTCCTCGAATGAAATCCTGAC	AAT(14)	Brant_genome
Schisto_haema	6	Schisto_haema_µ_6	Schisto_22	881125	-	CAGTCGGGCGTCATCATTGCGAATAGGAGTGGAC	GTTTAGTTCCACCGTACCATCTC	GTTTAGTTCCACCGTACCATCTC	CAGTCGGGCGTCATCATTGCGAATAGGAGTGGAC	ACTC(14)...ACTC(6)	Brant_genome
Schisto_haema	7	Schisto_haema_µ_7	Schisto_23	736182	-	CAGTCGGGCGTCATCAAGTGCAGAAGTGGAGTGG	GTTTCGGGTAAATAGGAGCTAAAG	GTTTCGGGTAAATAGGAGCTAAAG	CAGTCGGGCGTCATCAAGTGCAGAAGTGGAGTGG	AT(14)	Brant_genome
Schisto_haema	8	Schisto_haema_µ_8	Schisto_24	858650	Shae_03	CAGTCGGGCGTCATCACTTCTGTCCCATCGATACC	GTTTGCTGAGCTTGAGATTG	GTTTGCTGAGCTTGAGATTG	CAGTCGGGCGTCATCACTTCTGTCCCATCGATACC	AAT(4)...AAT(12)	Brant_genome
Schisto_haema	9	Schisto_haema_µ_9	Schisto_25	487546	Shae_04	CAGTCGGGCGTCATCATCTAGTCGTCTTGGGATCC	GTTTCCCATCGCTGATATTAAAG	GTTTCCCATCGCTGATATTAAAG	CAGTCGGGCGTCATCATCTAGTCGTCTTGGGATCC	AAT(4)...AAT(12)	Brant_genome
Schisto_haema	10	Schisto_haema_µ_10	Schisto_26	492078	Shae_05	CAGTCGGGCGTCATCATGTGCACAAGAAAGATTAAATG	GTTTACGACAATGTTGCAAGTTC	CAGTCGGGCGTCATCATGTGCACAAGAAAGATTAAATG	GTTTACGACAATGTTGCAAGTTC	AAT(11)	Brant_genome
Schisto_haema	11	Schisto_haema_µ_11	Schisto_27	193417	Shae_06	CAGTCGGGCGTCATCATTTAATCAACCGGGTGTC	GTTTGGTGGATTACGCAATAG	GTTTGGTGGATTACGCAATAG	CAGTCGGGCGTCATCATTTAATCAACCGGGTGTC	AC(11)	Brant_genome
Schisto_haema	12	Schisto_haema_µ_12	Schisto_28	431300	-	CAGTCGGGCGTCATCATCTGGTCTCTTCGGTGAAC	GTTTCAAACGACGAACAAACAAG	CAGTCGGGCGTCATCATCTGGTCTCTTCGGTGAAC	GTTTCAAACGACGAACAAACAAG	AC(11)	Brant_genome
Schisto_haema	13	Schisto_haema_µ_13	Schisto_29	384654	Shae_07	CAGTCGGGCGTCATCATCCAAGCACCATTATCAAG	GTTTACGGAAACTTGTTGAAATG	CAGTCGGGCGTCATCATCCAAGCACCATTATCAAG	GTTTACGGAAACTTGTTGAAATG	AAT(10)	Brant_genome
Schisto_haema	14	Schisto_haema_µ_14	Schisto_30	757227	Shae_08	CAGTCGGGCGTCATCACTAAACTGGCAAGATTTC	GTTTCAACGTGCCTTTATTTC	CAGTCGGGCGTCATCACTAAACTGGCAAGATTTC	GTTTCAACGTGCCTTTATTTC	AAT(10)	Brant_genome
Schisto_haema	15	Schisto_haema_µ_15	Schisto_31	421356	Shae_09	CAGTCGGGCGTCATCATTGTTTGGCTGCAGTAAC	GTTTGGGATGTATGCAGACTTG	GTTTGGGATGTATGCAGACTTG	CAGTCGGGCGTCATCATTGTTTGGCTGCAGTAAC	AAT(9)	Brant_genome
Schisto_haema	16	Schisto_haema_µ_16	Schisto_32	46864	Shae_10	CAGTCGGGCGTCATCAGCTTATCAGGCCTATCTCC	GTTTCGCATGTCATACCTATCTCC	GTTTCGCATGTCATACCTATCTCC	CAGTCGGGCGTCATCAGCTTATCAGGCCTATCTCC	AAT(9)	Brant_genome
Schisto_haema	17	Schisto_haema_µ_17	Schisto_33	777317	-	CAGTCGGGCGTCATCAACAATCACCGTGGTAAC	GTTTGCACTGATCATGGTCATTTC	CAGTCGGGCGTCATCAACAATCACCGTGGTAAC	GTTTGCACTGATCATGGTCATTTC	ACT(9)	Brant_genome
Schisto_haema	18	Schisto_haema_µ_18	Schisto_34	492323	Shae_11	CAGTCGGGCGTCATCATTGGTTTAGAAATTACATCACC	GTTTCCAACAATATTAATGGACAGC	CAGTCGGGCGTCATCATTGGTTTAGAAATTACATCACC	GTTTCCAACAATATTAATGGACAGC	ATC(9)	Brant_genome
Schisto_haema	19	Schisto_haema_µ_19	Schisto_35	602901	Shae_12	CAGTCGGGCGTCATCACTCGTGGACATCATCAG	GTTTCGTCTTAGTGAGCCAGATG	GTTTCGTCTTAGTGAGCCAGATG	CAGTCGGGCGTCATCACTCGTGGACATCATCAG	AAC(8)	Brant_genome
Schisto_haema	20	Schisto_haema_µ_20	Schisto_36	538548	-	CAGTCGGGCGTCATCAATTAAGACCGCTCATC	GTTTCTAACTCCGGCACTAATTG	CAGTCGGGCGTCATCAATTAAGACCGCTCATC	GTTTCTAACTCCGGCACTAATTG	AAC(8)	Brant_genome
Schisto_haema	21	Schisto_haema_µ_21	Schisto_37	468495	-	CAGTCGGGCGTCATCAGCATAGACAAACAGATAAAGAAATG	GTTTGAATTGGTCCTTCTGAATTG	CAGTCGGGCGTCATCAGCATAGACAAACAGATAAAGAAATG	GTTTGAATTGGTCCTTCTGAATTG	AAC(8)	Brant_genome
Schisto_haema	22	Schisto_haema_µ_22	Schisto_38	290055	-	CAGTCGGGCGTCATCACAACCAGAGCGATGAGTC	GTTTAAACAGACGGACGTTAGG	GTTTAAACAGACGGACGTTAGG	CAGTCGGGCGTCATCACAACCAGAGCGATGAGTC	AACC(8)	Brant_genome
Schisto_haema	23	Schisto_haema_µ_23	Schisto_39	678956	Shae_13	CAGTCGGGCGTCATCAGAGCAGCTATTTCGTATCG	GTTTACCGTGGACAGTTCATCAG	CAGTCGGGCGTCATCAGAGCAGCTATTTCGTATCG	GTTTACCGTGGACAGTTCATCAG	AAT(7)	Brant_genome
Schisto_haema	24	Schisto_haema_µ_24	Schisto_40	331184	-	CAGTCGGGCGTCATCAGCTGCAGTTCATTCAAATC	GTTTCTTTCTGACGACCTTCACC	CAGTCGGGCGTCATCAGCTGCAGTTCATTCAAATC	GTTTCTTTCTGACGACCTTCACC	AAT(7)	Brant_genome
Schisto_haema	25	Schisto_haema_µ_25	Schisto_41	767276	-	CAGTCGGGCGTCATCATTGTTGGATTGAACGAAAC	GTTTCGTTGCGACAATAACACTC	CAGTCGGGCGTCATCATTGTTGGATTGAACGAAAC	GTTTCGTTGCGACAATAACACTC	AAT(7)	Brant_genome
Schisto_haema	26	Schisto_haema_µ_26	Schisto_42	563158	Shae_14	CAGTCGGGCGTCATCAGTCCTCCTTCCCTCTTTG	GTTTCACATTCGTCCTAGATATCG	CAGTCGGGCGTCATCAGTCCTCCTTCCCTCTTTG	GTTTCACATTCGTCCTAGATATCG	ACTC(7)	Brant_genome
Schisto_haema	27	Schisto_haema_µ_27	Schisto_43	831527	Shae_15	CAGTCGGGCGTCATCACTTTCAGTAGGATTTGTTG	GTTTCGACGTCAAGCACTGTAC	CAGTCGGGCGTCATCACTTTCAGTAGGATTTGTTG	GTTTCGACGTCAAGCACTGTAC	ATC(7)	Brant_genome
Schisto_haema	28	Schisto_haema_µ_28	Schisto_44	697551	-	CAGTCGGGCGTCATCAGGAAATAAATTGAGATGAAGAC	GTTTGATGATTTAGACTCATCGACTAG	GTTTGATGATTTAGACTCATCGACTAG	CAGTCGGGCGTCATCAGGAAATAAATTGAGATGAAGAC	ATC(7)	Brant_genome
Schisto_haema	29	Schisto_haema_µ_29	Schisto_45	194664	-	CAGTCGGGCGTCATCATTTGGTAAAGGTGAAATAGAC	GTTTGTTTACGTGCATTTCAAC	CAGTCGGGCGTCATCATTTGGTAAAGGTGAAATAGAC	GTTTGTTTACGTGCATTTCAAC	ATC(7)	Brant_genome
Schisto_haema	30	Schisto_haema_µ_30	Schisto_46	502241	-	CAGTCGGGCGTCATCAATCGGGATAGTGAATTAACTC	GTTTCAATTCGATGGATTTCTTTG	GTTTCAATTCGATGGATTTCTTTG	CAGTCGGGCGTCATCAATCGGGATAGTGAATTAACTC	ATC(7)	Brant_genome
Schisto_haema	31	Schisto_haema_µ_31	Schisto_47	829157	-	CAGTCGGGCGTCATCACTGGTGGCTAATTTACATTC	GTTTGACCTATGCTCCTTCAC	CAGTCGGGCGTCATCACTGGTGGCTAATTTACATTC	GTTTGACCTATGCTCCTTCAC	AAGT(6)	Brant_genome
Schisto_haema	32	Schisto_haema_µ_32	Schisto_48	386371	-	CAGTCGGGCGTCATCATCCTGGTTCATTGATTG	GTTTCATTGGTGAACGAACATTG	CAGTCGGGCGTCATCATCCTGGTTCATTGATTG	GTTTCATTGGTGAACGAACATTG	AATC(6)	Brant_genome
					"- = not listed"
					"- = poor marker"
