# Supplementary material for: Significant variance in genetic diversity among populations of Schistosoma haematobium detected using microsatellite DNA loci from a genome-wide database
Source: Parasit Vectors. 2013 Oct 17;6:300. doi: 10.1186/1756-3305-6-300 (PMC3874762; doi:10.1186/1756-3305-6-300)
Supplement: Additional file 2: Table S2 — Counts of microsatellite motifs found in three species of Schistosoma (S. haematobium, S. japonicum, and S. mansoni) are summarized in this excel workbook. [file 1756-3305-6-300-S2.xlsx]

## Sheet: Sheet1
Microsatellite Motifs in 3 Schistosoma genomes
Glenn, T.C., S. L. Lance, A. M. McKee, B. L. Webster, A. M. Emery, A. Zerlotini, G. Oliveira, D. Rollinson, and B. C. Faircloth. Microsatellite DNA loci from a genome-wide database show significant variance in genetic diversity among populations of Schistosoma haematobium. Parasites and Vectors 2013
mysql> select motif, count(motif) as count from haema.mask group by motif order by count DESC;
Above the break-point/gap below are those motifs with a frequency > 0.05% in any of the 3 schisto species
motif	haema	haema_freq		motif	haema_ref	haema_ref_freq		motif	japonicum	japonicum_freq		motif	mansoni_v5	mansoni_v5_freq		motif	mansoni_v3	mansoni_v3_freq
AAT	8601	0.271162		AAT	27123	0.31523		AAT	17670	0.25538		AAT	24968	0.297994		AAT	25841	0.299807
ATC	6269	0.197642		ATC	4934	0.0573441		ATC	4265	0.061641		ATC	3812	0.0454963		ATC	4145	0.0480903
AT	4559	0.143731		AT	13969	0.162351		AT	23274	0.336373		AT	21125	0.252127		AT	22055	0.255882
AC	1863	0.0587345		AC	4634	0.0538574		AC	3540	0.0511627		AC	4733	0.0564885		AC	4900	0.0568498
ACT	1859	0.0586084		ACT	5016	0.0582971		ACT	3881	0.0560911		ACT	5476	0.0653562		ACT	5161	0.0598779
AAC	1483	0.0467543		AAC	4525	0.0525906		AAC	2931	0.042361		AAC	4176	0.0498407		AAC	3766	0.0436932
AG	1165	0.0367288		AG	3504	0.0407243		AG	1823	0.0263474		AG	3030	0.0361631		AG	3125	0.0362563
AAGT	1110	0.0349948		AAGT	8546	0.0993236		AAGT	1845	0.0266653		AAGT	3527	0.0420948		AAGT	4098	0.047545
AAAT	913	0.028784		AAAT	2997	0.0348318		AAAT	714	0.0103193		AAAT	3295	0.0393259		AAAT	3500	0.040607
ACTG	695	0.0219112		ACTG	1592	0.0185026		ACTG	1295	0.0187163		ACTG	1057	0.0126153		ACTG	1336	0.0155003
AAG	637	0.0200826		AAG	2115	0.024581		AAG	1022	0.0147707		AAG	1747	0.0208505		AAG	1713	0.0198742
ACC	314	0.00989943		ACC	751	0.0087283		ACC	637	0.0092064		ACC	837	0.00998962		ACC	924	0.0107203
AGAT	300	0.00945805		AGAT	1507	0.0175147		AGAT	936	0.0135278		AGAT	831	0.00991801		AGAT	928	0.0107667
AAAC	261	0.00822851		AAAC	1017	0.0118198		AAAC	376	0.00543423		AAAC	767	0.00915416		AAAC	798	0.0092584
ACTC	233	0.00734575		ACTC	283	0.00328909		ACTC	371	0.00536197		ACTC	1139	0.013594		ACTC	596	0.00691479
ATCG	225	0.00709354		ATCG	16	0.000185956		ATCG	12	0.000173433		ATCG	4	4.77401e-05		ATCG	46	0.000533692
ACAT	186	0.00586399		ACAT	549	0.0063806		ACAT	345	0.0049862		ACAT	474	0.0056572		ACAT	484	0.00561537
AGG	131	0.00413002		AGG	433	0.00503243		AGG	312	0.00450926		AGG	379	0.00452337		AGG	386	0.00447837
AGC	121	0.00381475		AGC	222	0.00258014		AGC	208	0.00300617		AGC	288	0.00343729		AGC	299	0.003469
ACG	105	0.00331032		ACG	275	0.00319611		ACG	137	0.00198003		ACG	258	0.00307924		ACG	211	0.00244802
AATG	102	0.00321574		AATG	358	0.00416076		AATG	545	0.00787675		AATG	224	0.00267345		AATG	212	0.00245963
AATC	95	0.00299505		AATC	217	0.00252202		AATC	838	0.0121114		AATC	299	0.00356857		AATC	308	0.00357342
AAAG	69	0.00217535		AAAG	307	0.00356802		AAAG	148	0.00213901		AAAG	95	0.00113383		AAAG	108	0.00125302
AACT	68	0.00214383		AACT	185	0.00215011		AACT	206	0.00297727		AACT	177	0.0021125		AACT	157	0.00182151
AATT	50	0.00157634		AATT	195	0.00226634		AATT	153	0.00221127		AATT	106	0.00126511		AATT	118	0.00136904
ATCC	38	0.00119802		ATCC	54	0.0006276		ATCC	41	0.000592563		ATCC	51	0.000608686		ATCC	46	0.000533692
ACGT	23	0.000725117		ACGT	58	0.000674089		ACGT	8	0.000115622		ACGT	68	0.000811582		ACGT	69	0.000800538
ACCT	23	0.000725117		ACCT	104	0.00120871		ACCT	60	0.000867165		ACCT	93	0.00110996		ACCT	96	0.00111379
AACC	19	0.00059901		AACC	41	0.000476511		AACC	61	0.000881618		AACC	48	0.000572881		AACC	38	0.000440876
AAGG	15	0.000472903		AAGG	81	0.000941401		AAGG	28	0.000404677		AAGG	51	0.000608686		AAGG	57	0.000661314
ACAG	11	0.000346795		ACAG	35	0.000406778		ACAG	866	0.0125161		ACAG	64	0.000763842		ACAG	122	0.00141544
AACAC	7	0.000220688		AACAC	6	6.97334e-05		ACAGC	48	0.000693732		AACAC	16	0.00019096		AACAC	10	0.00011602
AAAAG	7	0.000220688		AAAAG	35	0.000406778		AAGC	33	0.000476941		AAAAG	16	0.00019096		AAAAG	17	0.000197234
AACCCT	3	9.45805e-05		AACCCT	0	0		AACCCT	22	0.00031796		AACCCT	38	0.000453531		AACCCT	42	0.000487284
ACATGT	0	0		ACATGT	0	0		ACATGT	0	0		ACATGT	24	0.000286441		ACATGT	59	0.000684518
AACAAG	0	0		AACAAG	1	1.16222e-05		AACAAG	0	0		AACAAG	102	0.00121737		AACAAG	54	0.000626508
AATACT	3	9.45805e-05		AATACT	13	0.000151089		AATACT	26	0.000375771		AATACT	57	0.000680296		AATACT	20	0.00023204
ACGACT	11	0.000346795		AGGG	31	0.000360289		ACGACT	4	5.7811e-05		AGGG	34	0.000405791		AAACTG	38	0.000440876
AAAAC	10	0.000315268		AGCG	20	0.000232445		AAAAC	23	0.000332413		AAGTG	32	0.000381921		AGGG	35	0.00040607
AGGG	9			AAAAC	19	0.000220822		ACTAT	24	0.000346866		AAACTG	27	0.000322246
CCG	6			AACG	16	0.000185956						ACACT	14	0.00016709		ACATC	18	0.000208836
ACCG	5			AAAAT	14	0.000162711		CCG	25	0.000361319		CG	13	0.000155155		AGCG	15	0.00017403
AATAGT	5			ACTAT	13	0.000151089		ACGC	22	0.00031796		CCG	12	0.00014322		ACGC	15	0.00017403
AACG	5			CCG	12	0.000139467		AATAT	22	0.00031796		AGCG	12	0.00014322		CCG	14	0.000162428
ACTAT	5			CG	11	0.000127845		AAAAT	21	0.000303508		ACATC	11	0.000131285		CG	13	0.000150826
AGCG	5			AATAC	10	0.000116222		AGATC	20	0.000289055		ACGG	11	0.000131285		AAGC	11	0.000127622
AAACTG	4			ACACT	10	0.000116222		ATGC	19	0.000274602		AAGC	11	0.000131285		ATGC	10	0.00011602
ACGC	4			ACGC	10	0.000116222		AAAAG	18	0.000260149		ACGC	11	0.000131285		AGATAT	10	0.00011602
AACTG	4			AAACTG	8	9.29778e-05		ACACT	16	0.000231244		ATGC	10	0.00011935		AAAAT	9	0.000104418
AATAC	4			AAGAG	8	9.29778e-05		AATAGT	13	0.000187886		ACACC	8	9.54802e-05		AAGTG	9	0.000104418
ACGG	4			AATAGT	8	9.29778e-05		AATAC	12	0.000173433		AGATAT	8	9.54802e-05		ACACT	9	0.000104418
ACACT	4			AAGC	7	8.13556e-05		AGGG	12	0.000173433		ACCTC	7	8.35452e-05		ACGG	8	9.2816e-05
ACATAT	4			AAACT	6	6.97334e-05		ACACC	10	0.000144527		AAAAT	7	8.35452e-05		ACCTC	8	9.2816e-05
				AATAT	5	5.81112e-05		AGCATC	9	0.000130075		ACCC	6	7.16102e-05		AAAAC	8	9.2816e-05
AAGC	3			AATCG	5	5.81112e-05		AATAG	9	0.000130075		AAAAC	5	5.96751e-05		ATATC	7	8.1214e-05
AACTC	3			ACAGT	5	5.81112e-05		AGGC	9	0.000130075		AACG	5	5.96751e-05		ACACGC	7	8.1214e-05
AGATAT	3			AAATC	4	4.64889e-05		ACATAT	8	0.000115622		AACTC	5	5.96751e-05		ACCC	6	6.9612e-05
AAACT	3			AATCTG	4	4.64889e-05		AAGTG	8	0.000115622		ACAGT	4	4.77401e-05		ACAGT	6	6.9612e-05
ACATC	3			ACACC	4	4.64889e-05		ACATC	8	0.000115622		AATAT	4	4.77401e-05		ACGACT	5	5.801e-05
ACCCC	3			ACATAT	4	4.64889e-05		AATCT	8	0.000115622		ATATC	4	4.77401e-05		ACTAT	4	4.6408e-05
AATGG	2			ACCATC	4	4.64889e-05		AATGAT	7	0.000101169		AAATAT	4	4.77401e-05		ACCAGC	4	4.6408e-05
ACCC	2			ACCC	4	4.64889e-05		ACCG	7	0.000101169		ACCAGC	4	4.77401e-05		AACG	4	4.6408e-05
CG	2			ACTAG	4	4.64889e-05		AATTAT	7	0.000101169		ACCCC	3	3.58051e-05		ACCCC	4	4.6408e-05
AAATC	2			ACTCC	4	4.64889e-05		AACGT	7	0.000101169		ACCCCT	3	3.58051e-05		AATGT	4	4.6408e-05
AAGATG	2			AGCCT	4	4.64889e-05		AATTC	7	0.000101169		AATAGT	3	3.58051e-05		AATAT	4	4.6408e-05
ATATC	2			CCGG	4	4.64889e-05		AACAC	6	8.67165e-05		ACTAT	3	3.58051e-05		AGCCC	3	3.4806e-05
AACAGC	2			AAAGT	3	3.48667e-05		ACTCT	6	8.67165e-05		ACACGC	3	3.58051e-05		ACACC	3	3.4806e-05
AATCTG	2			AAGTG	3	3.48667e-05		ACCCC	6	8.67165e-05		ACATAT	2	2.38701e-05		ACCG	3	3.4806e-05
ATGC	2			AATGAT	3	3.48667e-05		AATATT	5	7.22637e-05		ACCACT	2	2.38701e-05		AACTG	2	2.3204e-05
ACAGT	2			AATTAT	3	3.48667e-05		ACCACT	5	7.22637e-05		AGAGGG	2	2.38701e-05		AATCCT	2	2.3204e-05
AATCG	2			ACAGG	3	3.48667e-05		AACG	5	7.22637e-05		AACCCC	2	2.38701e-05		AATCT	2	2.3204e-05
AAAAT	1			ACATC	3	3.48667e-05		ACTCC	5	7.22637e-05		AATAG	2	2.38701e-05		ACATAT	2	2.3204e-05
AAGAT	1			ACCCT	3	3.48667e-05		ACCC	5	7.22637e-05		ACATCC	2	2.38701e-05		AATAGT	2	2.3204e-05
AACGT	1			ACCG	3	3.48667e-05		AAAGT	4	5.7811e-05		AACACC	2	2.38701e-05		ACCACT	2	2.3204e-05
AACTT	1			ACGACT	3	3.48667e-05		AAATAT	4	5.7811e-05		AACCG	2	2.38701e-05		AACAGC	2	2.3204e-05
ATCATG	1			ACTCCT	3	3.48667e-05		AACTC	4	5.7811e-05		AATAC	1	1.1935e-05		AATAG	2	2.3204e-05
ACCATC	1			AGCC	3	3.48667e-05		AAACT	4	5.7811e-05		AGGC	1	1.1935e-05		AGGC	2	2.3204e-05
AGATG	1			ATATC	3	3.48667e-05		AAATG	4	5.7811e-05		AATCCT	1	1.1935e-05		CCGG	1	1.1602e-05
AATAT	1			AAATT	2	2.32445e-05		CG	4	5.7811e-05		ACGACT	1	1.1935e-05		AATAC	1	1.1602e-05
ACATGC	1			AACACC	2	2.32445e-05		ACCAT	4	5.7811e-05		AAACAC	1	1.1935e-05		ACTGCC	1	1.1602e-05
AAGTG	1			AACTG	2	2.32445e-05		ATATC	4	5.7811e-05		AACTG	1	1.1935e-05		AAATAG	1	1.1602e-05
ACCTCC	1			AAGCAG	2	2.32445e-05		AAATT	4	5.7811e-05		AGGGG	1	1.1935e-05		AAATG	1	1.1602e-05
AATAG	1			AAGCT	2	2.32445e-05		AACATC	3	4.33582e-05		CCGG	1	1.1935e-05		AAACG	1	1.1602e-05
ACACAT	1			AATAG	2	2.32445e-05		ACTAG	3	4.33582e-05		AGAGG	1	1.1935e-05		AGCATC	1	1.1602e-05
AATGC	1			AATGT	2	2.32445e-05		AAATC	3	4.33582e-05		AAACC	1	1.1935e-05		ACATCC	1	1.1602e-05
ACTCG	1			ACACTC	2	2.32445e-05		ACTGC	3	4.33582e-05		AAGAG	1	1.1935e-05		AGCAT	1	1.1602e-05
CCGG	1			ACCGG	2	2.32445e-05		ACTCCT	3	4.33582e-05		AAGAAT	1	1.1935e-05		ACCTAT	1	1.1602e-05
ACACTC	1			ACCTG	2	2.32445e-05		AGATAT	2	2.89055e-05		AATTAT	1	1.1935e-05		AAGAGG	1	1.1602e-05
AAACAC	1			ACGG	2	2.32445e-05		AACAAT	2	2.89055e-05		AATCT	1	1.1935e-05		ACCGAG	1	1.1602e-05
AGCC	1			AGGC	2	2.32445e-05		ACATCG	2	2.89055e-05		AGCCC	1	1.1935e-05		AGATG	1	1.1602e-05
AAAGG	1			AAACC	1	1.16222e-05		AACAT	2	2.89055e-05		AATCG	1	1.1935e-05		ACACCG	1	1.1602e-05
AACACC	1			AAACG	1	1.16222e-05		ACACAT	2	2.89055e-05		AAAGAG	1	1.1935e-05		ACCGCC	1	1.1602e-05
ACGAG	1			AAAGG	1	1.16222e-05		AATCG	2	2.89055e-05		AGCAT	1	1.1935e-05		AGAGGG	1	1.1602e-05
ACCCT	1			AACAG	1	1.16222e-05		ATCCC	2	2.89055e-05		ACACAT	1	1.1935e-05		AAGAG	1	1.1602e-05
ACTAG	1			AACAT	1	1.16222e-05		AACAG	2	2.89055e-05		ACTGCC	1	1.1935e-05		AATTC	1	1.1602e-05
AGGGG	1			AACGAG	1	1.16222e-05		ACGAT	2	2.89055e-05		ACCTAT	1	1.1935e-05		AATCG	1	1.1602e-05
AAGAAT	1			AAGAT	1	1.16222e-05		ACAGT	2	2.89055e-05		ATCATG	1	1.1935e-05		AAATCG	1	1.1602e-05
AAAGT	1			AAGTAG	1	1.16222e-05		AATGT	2	2.89055e-05		AATGT	1	1.1935e-05		AAGAT	1	1.1602e-05
				AAGTC	1	1.16222e-05		ACCTC	2	2.89055e-05		AAACG	1	1.1935e-05		AAACC	1	1.1602e-05
				AATATG	1	1.16222e-05		AAGAAT	2	2.89055e-05		AAGAT	1	1.1935e-05		AAATT	1	1.1602e-05
				AATATT	1	1.16222e-05		ACGTC	2	2.89055e-05		ACCG	1	1.1935e-05		AAATAT	1	1.1602e-05
				AATCAT	1	1.16222e-05		ACCACG	2	2.89055e-05		AAATCT	1	1.1935e-05		ACTGC	1	1.1602e-05
				AATTC	1	1.16222e-05		AGGATG	1	1.44527e-05		AGATG	1	1.1935e-05		ACACAT	1	1.1602e-05
				ACACAT	1	1.16222e-05		AACCTT	1	1.44527e-05		AAATG	1	1.1935e-05		AAATC	1	1.1602e-05
				ACACGC	1	1.16222e-05		AATCC	1	1.44527e-05		AAATAC	1	1.1935e-05		AACACC	1	1.1602e-05
				ACACTG	1	1.16222e-05		ACTAGT	1	1.44527e-05		AAGAGG	1	1.1935e-05		AATTAT	1	1.1602e-05
				ACCAT	1	1.16222e-05		AAGGC	1	1.44527e-05		AATGGT	1	1.1935e-05		AGAGG	1	1.1602e-05
				ACCCC	1	1.16222e-05		AGCCC	1	1.44527e-05		AACAGC	1	1.1935e-05		AGGGG	1	1.1602e-05
				ACCTC	1	1.16222e-05		AGAGG	1	1.44527e-05		AAAAAG	1	1.1935e-05		AAATCT	1	1.1602e-05
				ACCTCC	1	1.16222e-05		AAAGG	1	1.44527e-05		AAATT	1	1.1935e-05		AACCG	1	1.1602e-05
				ACGAGC	1	1.16222e-05		AATGCT	1	1.44527e-05						ATCGC	1	1.1602e-05
				ACTAGC	1	1.16222e-05		AAACC	1	1.44527e-05						AACTC	1	1.1602e-05
				ACTCT	1	1.16222e-05		ACATCT	1	1.44527e-05
				AGAGG	1	1.16222e-05		ACCCT	1	1.44527e-05
				AGAGGG	1	1.16222e-05		ATCATG	1	1.44527e-05
				AGATAT	1	1.16222e-05		AGAGGC	1	1.44527e-05
				AGATC	1	1.16222e-05		AGCAT	1	1.44527e-05
				ATCATG	1	1.16222e-05		AAGTAG	1	1.44527e-05
				ATCGCC	1	1.16222e-05		CCGG	1	1.44527e-05
				ATGCC	1	1.16222e-05		ACTGAT	1	1.44527e-05
								AGCG	1	1.44527e-05
								ACCATC	1	1.44527e-05
								AGCTGC	1	1.44527e-05
								AAGAT	1	1.44527e-05
								AAGAG	1	1.44527e-05
								ATGCC	1	1.44527e-05
								AACGG	1	1.44527e-05
								ACGCT	1	1.44527e-05
								AACGAC	1	1.44527e-05
								ACATG	1	1.44527e-05
								AGATG	1	1.44527e-05
								ATCCG	1	1.44527e-05
								AAAAGC	1	1.44527e-05
								AACACC	1	1.44527e-05
								ACTCAT	1	1.44527e-05
								AGGAT	1	1.44527e-05
								ACACG	1	1.44527e-05
