# Supplementary material for: Significant variance in genetic diversity among populations of Schistosoma haematobium detected using microsatellite DNA loci from a genome-wide database
Source: Parasit Vectors. 2013 Oct 17;6:300. doi: 10.1186/1756-3305-6-300 (PMC3874762; doi:10.1186/1756-3305-6-300)
Supplement: Additional file 3: Table S3 — All 403 primer pairs for S. haematobium that match to a single S. mansoni scaffold. [file 1756-3305-6-300-S3.xls]

## Sheet: Sheet1
403 primer pairs to amplify microsatellite loci for Schistosoma haematobium. There is one primer pair per scaffold in the S. mansoni genome.
Primer pairs were designed in a customized version of msatCommander; see article for details
Glenn, T.C., S. L. Lance, A. M. McKee, B. L. Webster, A. M. Emery, A. Zerlotini, G. Oliveira, D. Rollinson, and B. C. Faircloth. Microsatellite DNA loci from a genome-wide database show significant variance in genetic diversity among populations of Schistosoma haematobium. Parasites and Vectors 2013
id	primer	contig	contig_match_start	contig_match_stop	motif	tag	tagged	tag_seq	common	pigtail_tagged	pigtail_tag_seq	pigtail_common	left_primer_start	left_sequence	right_primer_end	right_sequence	Tested
9263	3	Smp_scaff000395	5610	5901	AG(6)	CAG	LEFT	CAGTCGGGCGTCATC	1	RIGHT	GTTT	0	79,19	CAGTCGGGCGTCATCAAACATCAGGGTGGTTCTG	274,20	GTTTCGTAGCCCATGTATAACAAC
10425	2	Smp_scaff000009	456881	457091	ACTG(4)	CAG	RIGHT	CAGTCGGGCGTCATCA	0	LEFT	GTT	1	93,19	GTTTGCATCGAGAAATAACGTC	365,19	CAGTCGGGCGTCATCAGCTTTCGAACAGTTTCTTG
12891	0	Smp_scaff000612	9965	10163	AAT(17)	CAG	LEFT	CAGTCGGGCGTCATC	1	RIGHT	GTT	1	48,19	CAGTCGGGCGTCATCAATTCAGACCGGGTTTAAG	325,21	GTTTACGTTAGGTAAGGAAATCAG	Bad
15297	1	Smp_scaff000127	775220	775545	ACT(4)	CAG	LEFT	CAGTCGGGCGTCATCA	0	RIGHT	GTTT	0	59,21	CAGTCGGGCGTCATCACTCTCGTTATATGCTGAGGAC	310,19	GTTTGCATAGCCCTTGACTTCTC
17482	2	Smp_scaff000402	297081	297226	AAAT(4)	CAG	LEFT	CAGTCGGGCGTCATCA	0	RIGHT	GTT	1	31,19	CAGTCGGGCGTCATCATAGTCATTGTTTGCAGGTG	201,19	GTTTATTGGCGCTCTCTTGTAC
18139	3	Smp_scaff000120	4870	5086	AG(6)	CAG	RIGHT	CAGTCGGGCGTCAT	1	LEFT	GTTT	0	90,18	GTTTCGAGTACATGCGTGGATC	288,22	CAGTCGGGCGTCATCAGTCTTCTCAAACCACTAAAC
20324	0	Smp_scaff000044	145572	145927	AAT(5)	CAG	LEFT	CAGTCGGGCGTCATC	1	RIGHT	GTTT	0	84,26	CAGTCGGGCGTCATCAGAACTATCATTCATATATCCCATAC	268,19	GTTTCTGTAAATTCCGTCACCTG
28500	0	Smp_scaff000082	511106	511336	AT(7)	CAG	RIGHT	CAGTCGGGCGTCATC	1	LEFT	GTTT	0	107,20	GTTTCATTTGTTCGAACCTTCATC	330,26	CAGTCGGGCGTCATCAAACTTACGTAATTAGATACAGTGTG
29850	1	Smp_scaff019012	110508	110742	AAT(4)	CAG	RIGHT	CAGTCGGGCGTCAT	1	LEFT	GTTT	0	71,20	GTTTATCACCATGGTCATCGTTAG	235,22	CAGTCGGGCGTCATCAAAGTTAATCCATGTTCATTG
33693	2	Smp_scaff005960	1248	1567	ACC(4)...AAC(5)	CAG	LEFT	CAGTCGGGCGTCATC	1	RIGHT	GTTT	0	143,19	CAGTCGGGCGTCATCACCATCACCTCCAAACATC	364,19	GTTTGTTAGGGTTGATCGTCACC
34526	0	Smp_scaff000231	215058	215393	ACT(5)	CAG	LEFT	CAGTCGGGCGTCATC	1	RIGHT	GTTT	0	25,19	CAGTCGGGCGTCATCACATCCAATCATCGTGTTG	181,19	GTTTCCACTTGAAGCTGGAAATC
37747	0	Smp_scaff000108	384177	384493	AAT(4)	CAG	RIGHT	CAGTCGGGCGTCATC	1	LEFT	GTTT	0	26,23	GTTTGAGATTCAACTTGTATTCACTGG	318,19	CAGTCGGGCGTCATCAATTCATTTCTTGCCTCAG
39452	2	Smp_scaff000233	87443	87642	AAT(5)	CAG	LEFT	CAGTCGGGCGTCA	1	RIGHT	GTTT	0	16,20	CAGTCGGGCGTCATCAATTACGATTCCTACTGG	205,18	GTTTCGCTCCAATTTGCTCTAC
40084	3	Smp_scaff000122	549295	549669	AAC(4)	CAG	LEFT	CAGTCGGGCGTCATC	1	RIGHT	GTTT	0	44,22	CAGTCGGGCGTCATCAGTTGCAGAATAATTACGTTTC	353,19	GTTTGTGGTCATCTTCCCTATGG
46384	2	Smp_scaff000160	257857	258229	ATC(4)	CAG	LEFT	CAGTCGGGCGTCATCA	0	RIGHT	GT	1	71,19	CAGTCGGGCGTCATCATAGCAAAGCCTCGTTATTC	326,19	GTTTCCTCTACCTTTCGATCC
46864	2	Smp_scaff000121	438484	438625	AAT(9)	CAG	RIGHT	CAGTCGGGCGTCATCA	0	LEFT	GTTT	0	58,20	GTTTCGCATGTCATACCTATCTCC	248,19	CAGTCGGGCGTCATCAGCTTATCAGGCCTATCTCC	Good
47986	2	Smp_scaff000214	20472	20707	AAT(5)	CAG	RIGHT	CAGTCGGGCGTCATCA	0	LEFT	GTTT	0	234,19	GTTTAGAGGTGGTGATCGCTAAG	446,21	CAGTCGGGCGTCATCATGGAAATGGTAGACAGTCTTG
54011	1	Smp_scaff000425	581053	581280	AC(9)	CAG	RIGHT	CAGTCGGGCGTCAT	1	LEFT	GT	1	53,18	GTTTGGCTTCGATTGTTGAC	257,19	CAGTCGGGCGTCATCACTTCAACGTCCGACTAC
54904	2	Smp_scaff000124	756261	756540	AC(7)	CAG	LEFT	CAGTCGGGCGTCATCA	0	RIGHT	GT	1	50,21	CAGTCGGGCGTCATCAGGAAGTAGGAAACAATTAAGG	289,23	GTTTCGATTATACCGTGATAATATG
54933	1	Smp_scaff000007	1217993	1218229	AT(6)	CAG	RIGHT	CAGTCGGGCGTCA	1	LEFT	GTTT	0	22,20	GTTTGACAACATCGTTCAACAAAG	234,19	CAGTCGGGCGTCATCAGATTTGGAACGATTTC
55745	1	Smp_scaff000115	158732	158880	AAGT(4)	CAG	LEFT	CAGTCGGGCGTCAT	1	RIGHT	GTT	1	27,23	CAGTCGGGCGTCATCATCTTCTAAATCACGTCCATAG	197,19	GTTTGGGAGTAACAGGCATATG
59144	0	Smp_scaff000010	850789	851012	AAC(4)	CAG	RIGHT	CAGTCGGGCGTCA	1	LEFT	GTTT	0	52,21	GTTTAATTTGTACACCGGTATATCG	323,19	CAGTCGGGCGTCATCAAATCACGGTTGTCTTG
67793	1	Smp_scaff000076	998387	998544	AAT(5)	CAG	RIGHT	CAGTCGGGCGTCAT	1	LEFT	GTTT	0	153,20	GTTTGAATTTCAATCACTCGATCC	321,23	CAGTCGGGCGTCATCAGTACCAGTATGATCCTCCTAG
69907	3	Smp_scaff000096	570067	570287	AT(6)	CAG	RIGHT	CAGTCGGGCGTCATC	1	LEFT	GTTT	0	24,19	GTTTGTGGCACCCTAGTTTATCC	265,19	CAGTCGGGCGTCATCATTTGTCACCTCACGTCTG
72303	2	Smp_scaff000322	51562	51775	AAC(4)	CAG	LEFT	CAGTCGGGCGTCATC	1	RIGHT	GTTT	0	48,21	CAGTCGGGCGTCATCAATAACATCATCAACGTCTCC	206,21	GTTTCCAATAATATCAATCGCTGTG
78109	2	Smp_scaff000107	360606	360936	AAT(4)	CAG	RIGHT	CAGTCGGGCGTCATCA	0	LEFT	GTTT	0	43,20	GTTTACCACAACAAACATTTCACC	322,19	CAGTCGGGCGTCATCATTACTTTGTGGGCATTACG
78540	3	Smp_scaff000092	63036	63271	ACT(4)	CAG	RIGHT	CAGTCGGGCGTCATC	1	LEFT	GTTT	0	12,20	GTTTAGCAGTATTACCGATTCCAC	165,19	CAGTCGGGCGTCATCAGCTGCACATCGTAATCTC
78875	3	Smp_scaff000383	73374	73652	AC(8)...AC(6)	CAG	RIGHT	CAGTCGGGCGTCAT	1	LEFT	GTTT	0	0,22	GTTTAGTGTGTCCTTTGAAGTTAATG	213,22	CAGTCGGGCGTCATCAACAGATATTGGAAAGTAAGC
79274	0	Smp_scaff000002	81044	81165	ATC(4)	CAG	RIGHT	CAGTCGGGCGTCATC	1	LEFT	GTTT	0	8,19	GTTTGGTGATTGTTGTTGCTTTC	270,19	CAGTCGGGCGTCATCATCGGTTAGAATGCCAAAC
81356	0	Smp_scaff000125	1688843	1689039	AAT(5)	CAG	RIGHT	CAGTCGGGCGTCATC	1	LEFT	GTT	1	30,22	GTTTGAATACTTCTGCTTCCATATG	230,23	CAGTCGGGCGTCATCATTGTGTGGCTATTTATACTGTC
84974	0	Smp_scaff000236	645452	645726	AAT(5)	CAG	LEFT	CAGTCGGGCGTCATCA	0	RIGHT	GTTT	0	38,19	CAGTCGGGCGTCATCAGAACACAGACCAGCCATTC	254,25	GTTTGAATGACAGGAAAGTAATAATATCG
87500	2	Smp_scaff000139	304881	305207	ACC(4)	CAG	RIGHT	CAGTCGGGCGTCATCA	0	LEFT	GTTT	0	34,19	GTTTCCTCCCATCTCAGGTTTAG	281,19	CAGTCGGGCGTCATCATTGCTTGCTTCTCTGTGAC
88274	3	Smp_scaff000058	816172	816567	AAAC(4)	CAG	RIGHT	CAGTCGGGCGTCATC	1	LEFT	GTTT	0	4,21	GTTTGAACTGGAAATAGCATTCATG	200,22	CAGTCGGGCGTCATCAGCTTAAGTGACGTCAGCTATC
89031	3	Smp_scaff000244	681033	681439	ATC(4)	CAG	RIGHT	CAGTCGGGCGTCAT	1	LEFT	GTTT	0	40,23	GTTTGAAATAATTTGTTGATCCTCATC	198,19	CAGTCGGGCGTCATCAGTTAGGCGGTGTAATTC
97494	1	Smp_scaff005545	751	984	AAC(5)...ACC(6)	CAG	LEFT	CAGTCGGGCGTCATC	1	RIGHT	GTTT	0	47,19	CAGTCGGGCGTCATCAGTGGTATGCGAACTCCTC	365,19	GTTTACGCACAATCCTAATCCTC
101939	1	Smp_scaff000015	287834	288084	ACC(6)	CAG	RIGHT	CAGTCGGGCGTCATC	1	LEFT	GTTT	0	91,19	GTTTCCACGGACAGACATGAATC	280,23	CAGTCGGGCGTCATCAATATAACAGCTCAGACTCACAG
101946	3	Smp_scaff000264	1121598	1121739	AAC(5)	CAG	LEFT	CAGTCGGGCGTCATCA	0	RIGHT	GTTT	0	21,19	CAGTCGGGCGTCATCATTGCTTACTGACCTTGACC	275,20	GTTTGGACCTTGACATGGATTTAG
102478	1	Smp_scaff000021	1130604	1130716	AAT(4)	CAG	RIGHT	CAGTCGGGCGTCATCA	0	LEFT	GT	1	10,23	GTTTGTCTTTCAAGTTTAGGATCAG	160,19	CAGTCGGGCGTCATCATGGATCAACGTTCCTACTG
103963	1	Smp_scaff000272	46631	46939	ACT(4)	CAG	RIGHT	CAGTCGGGCGTCATCA	0	LEFT	GTTT	0	67,18	GTTTGTCGTGCTGCTGGTAATC	238,19	CAGTCGGGCGTCATCAGCATAACCAGACGATGATG
104698	2	Smp_scaff012780	3132	3417	AAT(4)	CAG	LEFT	CAGTCGGGCGTCAT	1	RIGHT	GTTT	0	74,23	CAGTCGGGCGTCATCATTTATTAAACATTTCCAGAGC	260,20	GTTTACCCGTCCGTTATCTATAAG
106185	2	Smp_scaff000595	2107	2473	AAT(4)	CAG	RIGHT	CAGTCGGGCGTCAT	1	LEFT	GTTT	0	51,19	GTTTCCAGGTGTAGTCCCAGAAG	324,20	CAGTCGGGCGTCATCAAGAACAGTGTCCCGTATC
116549	3	Smp_scaff000554	156672	156827	AG(10)	CAG	RIGHT	CAGTCGGGCGTCATC	1	LEFT	GTTT	0	79,20	GTTTACCAAAGGAAAGAAACAAAC	271,24	CAGTCGGGCGTCATCATGGTTACAACAATAGTCAGTTTG
122810	0	Smp_scaff000227	148022	148283	ACT(6)	CAG	RIGHT	CAGTCGGGCGTCATC	1	LEFT	GTTT	0	31,19	GTTTCAAAGGCGATATCACACAG	290,22	CAGTCGGGCGTCATCAGCTTAATTGTCATTTGTAAGC
123351	2	Smp_scaff000030	710158	710485	AAG(5)	CAG	LEFT	CAGTCGGGCGTCATCA	0	RIGHT	GTT	1	11,21	CAGTCGGGCGTCATCATTCGTTTATTGGTACTCATTC	166,19	GTTTCATTGGGATTTCTTTCTG
138910	0	Smp_scaff000321	1277	1431	AC(6)	CAG	LEFT	CAGTCGGGCGTCATC	1	RIGHT	GTTT	0	35,19	CAGTCGGGCGTCATCAAACCAACATTCAAACGTC	191,19	GTTTCTGGTTCGGTGTACATGTG
152179	3	Smp_scaff000089	14952	15363	AC(6)	CAG	RIGHT	CAGTCGGGCGTCATCA	0	LEFT	GTT	1	126,19	GTTTCGATTGCATTCATTGATC	434,19	CAGTCGGGCGTCATCATAGCACAGCCGTTATTAGC
159227	1	Smp_scaff000255	298655	298807	ACT(7)...AAC(4)	CAG	LEFT	CAGTCGGGCGTCATC	1	RIGHT	GTTT	0	42,19	CAGTCGGGCGTCATCAAATTGCAGCAGATCAAAG	230,18	GTTTCGGCCTATTCTCCATTAG
164245	0	Smp_scaff000191	374659	374980	AAT(4)...AAT(4)	CAG	RIGHT	CAGTCGGGCGTCATCA	0	LEFT	GTTT	0	7,20	GTTTGAAATGCTTTGACCAGTACC	257,19	CAGTCGGGCGTCATCATTGTCTTTGTGGGCTAATG
164369	1	Smp_scaff000073	530043	530141	AAT(4)	CAG	RIGHT	CAGTCGGGCGTCATC	1	LEFT	GTTT	0	64,19	GTTTGGAGGATTTGCACATTTAC	297,19	CAGTCGGGCGTCATCAGTTTCAATCTGGGCATTC
179337	0	Smp_scaff000629	896624	896930	AAG(4)	CAG	RIGHT	CAGTCGGGCGTCATC	1	LEFT	GTTT	0	161,20	GTTTGGGACTTCAAATTCAAATTC	422,19	CAGTCGGGCGTCATCATTTGCTGCCTCCTTGTAC
182703	3	Smp_scaff000194	468567	468874	AAT(5)	CAG	RIGHT	CAGTCGGGCGTCATCA	0	LEFT	GTT	1	238,20	GTTTCTTGATCATTGGGTTGTAG	431,19	CAGTCGGGCGTCATCAGCAGTATCACAGCCTTCAC
186181	1	Smp_scaff000186	45774	45905	AAT(6)	CAG	RIGHT	CAGTCGGGCGTCAT	1	LEFT	GTT	1	51,19	GTTTGGTGCGATCTGTATTCTG	293,19	CAGTCGGGCGTCATCACAACCATCCTCAATCAG
191498	2	Smp_scaff000241	28321	28723	AAT(4)	CAG	LEFT	CAGTCGGGCGTCAT	1	RIGHT	GTTT	0	45,19	CAGTCGGGCGTCATCAATGTGGTTATCGCTGTC	383,22	GTTTGAGATGGATTTGTTGTTGAATC
193354	1	Smp_scaff001900	34110	34201	AAAT(4)	CAG	LEFT	CAGTCGGGCGTCATCA	0	RIGHT	GTTT	0	46,26	CAGTCGGGCGTCATCATTGGTACGAAGATATTAGACTATAGG	207,19	GTTTAATTGGAATTCGCTAAATG
193417	0	Smp_scaff000069	220739	221098	AC(11)	CAG	RIGHT	CAGTCGGGCGTCATCA	0	LEFT	GT	1	30,19	GTTTGGTGGATTACGCAATAG	351,18	CAGTCGGGCGTCATCATTTAATCAACCGGGTGTC	Bad
194664	3	Smp_scaff000539	16625	16780	ATC(7)	CAG	RIGHT	CAGTCGGGCGTCATC	1	LEFT	GT	1	54,21	GTTTCGATTGTCTCCAGTTATTG	275,23	CAGTCGGGCGTCATCACACAAGACGGTTAATGATACTG	Bad
197982	2	Smp_scaff000077	33606	33944	AATC(5)	CAG	RIGHT	CAGTCGGGCGTCA	1	LEFT	GTT	1	0,20	GTTTGTTTCATTTATTGCACCAG	212,19	CAGTCGGGCGTCATCATCGGTTCAGTTTCTCC
201012	2	Smp_scaff000254	569951	570121	AAT(5)	CAG	LEFT	CAGTCGGGCGTCATCA	0	RIGHT	GTTT	0	68,19	CAGTCGGGCGTCATCAGGATTTGGGTTGATTATTG	235,19	GTTTGCAGAACAAGTAGCGAATG
203736	2	Smp_scaff000151	82783	83196	AAT(5)	CAG	LEFT	CAGTCGGGCGTCATC	1	RIGHT	GTT	1	0,23	CAGTCGGGCGTCATCATTCAACAAACGTTAGTATAAGC	167,19	GTTTAGAAGCCTGATTGCATTG
205398	1	Smp_scaff000253	470063	470382	AAC(4)	CAG	RIGHT	CAGTCGGGCGTCATCA	0	LEFT	GTTT	0	33,19	GTTTCCATGAAATTGGCTAAATG	191,19	CAGTCGGGCGTCATCATATTAAACCCACCAACCAG
208117	1	Smp_scaff000219	246014	246295	AAC(5)	CAG	LEFT	CAGTCGGGCGTCATCA	0	RIGHT	GTTT	0	49,19	CAGTCGGGCGTCATCATCGAATTGTGCAGAAACAG	255,20	GTTTACCCGTTGATTAATCTTGTG
209837	3	Smp_scaff000530	74864	75215	AAT(4)	CAG	RIGHT	CAGTCGGGCGTCAT	1	LEFT	GTT	1	33,21	GTTTGGATGAGGATTTAGAATTTG	196,20	CAGTCGGGCGTCATCACTTCGTTTCCAGGTTATC
210610	3	Smp_scaff010316	570	802	AC(10)	CAG	RIGHT	CAGTCGGGCGTCATCA	0	LEFT	GTTT	0	122,19	GTTTACATCTGGCACCTATGTCC	297,18	CAGTCGGGCGTCATCAGCGTGTTTGTTTGGTAAG
211412	1	Smp_scaff001896	49274	49654	ACC(5)	CAG	RIGHT	CAGTCGGGCGTCATCA	0	LEFT	GTTT	0	73,19	GTTTGACACTTTGCACGAGATTG	374,19	CAGTCGGGCGTCATCATTGCTATATGGCCATAACC
214828	0	Smp_scaff008950	601	904	AAC(4)	CAG	RIGHT	CAGTCGGGCGTCATCA	0	LEFT	GTTT	0	157,19	GTTTAGCCTGGATCAGTGTATGG	329,19	CAGTCGGGCGTCATCACTGGGCATCATATCTGTTG
218623	0	Smp_scaff002000	375203	375435	AAC(4)...AAC(5)	CAG	RIGHT	CAGTCGGGCGTCATCA	0	LEFT	GT	1	30,19	GTTTACGAACGTTTGGAACTG	189,19	CAGTCGGGCGTCATCAGCGGTTCACCTAATCCTAG
219977	3	Smp_scaff015205	1147	1356	AATC(5)	CAG	LEFT	CAGTCGGGCGTCATCA	0	RIGHT	GT	1	120,19	CAGTCGGGCGTCATCATCCATACTGCCACGAATAC	316,20	GTTTGGTTGGTTATTTGATTTG
221879	1	Smp_scaff000212	155503	155960	AAC(4)	CAG	LEFT	CAGTCGGGCGTCATC	1	RIGHT	GTTT	0	94,20	CAGTCGGGCGTCATCAAAGTCAAGAGCAGTTTACG	330,19	GTTTGTGGAATCCCTGGTGTATC
221906	2	Smp_scaff004137	484	623	AT(10)	CAG	LEFT	CAGTCGGGCGTCATCA	0	RIGHT	GTTT	0	2,19	CAGTCGGGCGTCATCACCATTCCCATATTTCAATC	259,20	GTTTACCAACTCCAGTGAATTATG
223480	1	Smp_scaff000032	789087	789277	ACC(4)	CAG	LEFT	CAGTCGGGCGTCATC	1	RIGHT	GTTT	0	121,19	CAGTCGGGCGTCATCAAACATCCACCTTTCACAG	323,19	GTTTGAGATTGGAGACGAAGAGG
225379	1	Smp_scaff000027	87606	87852	AAAT(4)	CAG	LEFT	CAGTCGGGCGTCATC	1	RIGHT	GTTT	0	72,19	CAGTCGGGCGTCATCACACAAATCGAATGGTTTG	351,20	GTTTAGATGTGTGTGGGATTCAAG
226607	2	Smp_scaff000559	49587	49801	AAT(5)	CAG	RIGHT	CAGTCGGGCGTCAT	1	LEFT	GTT	1	7,19	GTTTGGTATCAATGGCTTTCAC	239,20	CAGTCGGGCGTCATCACATGTTTACGATGGTGAG
229293	2	Smp_scaff000103	2027849	2028163	AAT(4)	CAG	RIGHT	CAGTCGGGCGTCA	1	LEFT	GT	1	121,20	GTTTCCATACAGCTTGAATTTG	319,20	CAGTCGGGCGTCATCACACTCACTTGGCATTAG
229961	0	Smp_scaff001999	3569	3965	ATC(4)	CAG	LEFT	CAGTCGGGCGTCAT	1	RIGHT	GTTT	0	63,21	CAGTCGGGCGTCATCATTCAGTAAATTTCCACCTG	272,19	GTTTGAATTGTCAACAGCCAAAG
231033	0	Smp_scaff000265	870958	871173	AT(7)	CAG	LEFT	CAGTCGGGCGTCATC	1	RIGHT	GTTT	0	82,19	CAGTCGGGCGTCATCAGGGAATGGTTGTGGATAG	232,18	GTTTCCGAGGTAGCTTGGTATG
231059	1	Smp_scaff000360	80393	80758	ATC(4)	CAG	RIGHT	CAGTCGGGCGTCATC	1	LEFT	GT	1	1,22	GTTTGCCATCAAATAATTACTCTC	150,21	CAGTCGGGCGTCATCATAGTTTCCAATTTCAACGTC
234427	1	Smp_scaff000420	366809	367196	ACT(4)	CAG	RIGHT	CAGTCGGGCGTC	1	LEFT	GTTT	0	14,19	GTTTCGAATTGGGTGTATCATTG	370,20	CAGTCGGGCGTCATCATCATCCGTCTTAGGTG
235054	1	Smp_scaff018722	9740	10005	AAC(7)	CAG	RIGHT	CAGTCGGGCGTCATC	1	LEFT	GTT	1	0,19	GTTTGCATTGTTCGATTACTCC	343,20	CAGTCGGGCGTCATCAAATCACTGCAGTCAAGAGG
238689	3	Smp_scaff003365	238	603	AGG(4)	CAG	RIGHT	CAGTCGGGCGTCAT	1	LEFT	GTTT	0	153,19	GTTTGCTGCACGTTGTTGATATG	371,20	CAGTCGGGCGTCATCAATGTCCAACAAACAACAG
239367	0	Smp_scaff000026	1624835	1625205	AT(7)	CAG	RIGHT	CAGTCGGGCGTCATCA	0	LEFT	GTT	1	34,19	GTTTGTGAGGGCATACAGTCAG	371,20	CAGTCGGGCGTCATCATGTTTGCTTATCGAAATGTG
241144	0	Smp_scaff000243	613644	614002	ATC(5)	CAG	LEFT	CAGTCGGGCGTCATC	1	RIGHT	GTTT	0	137,19	CAGTCGGGCGTCATCATGTCATCAACGCAATAGG	320,19	GTTTCATCCGAATCAAATGAATG
244105	0	Smp_scaff000381	186884	187205	AT(6)	CAG	RIGHT	CAGTCGGGCGTCATCA	0	LEFT	GTT	1	31,19	GTTTGATTGCAACTCACCTTTG	249,19	CAGTCGGGCGTCATCAGCTAAGGTTATGCGTTCAG
245962	0	Smp_scaff000328	558025	558395	AT(6)	CAG	LEFT	CAGTCGGGCGTCATCA	0	RIGHT	GTT	1	11,19	CAGTCGGGCGTCATCATTAAAGCACGTGAATGGAC	239,19	GTTTGCATTGTGATTGAAGAGG
246474	3	Smp_scaff000403	2209	2552	ACT(4)	CAG	LEFT	CAGTCGGGCGTCAT	1	RIGHT	GTT	1	66,20	CAGTCGGGCGTCATCAGCAAACAAATTCAAATTG	251,20	GTTTCGATGTAAACCAGGAAGAC
249440	2	Smp_scaff000088	111207	111524	ATC(10)	CAG	RIGHT	CAGTCGGGCGTCATCA	0	LEFT	GTT	1	32,21	GTTTGTTTGATCTATTCCGTGAAG	182,19	CAGTCGGGCGTCATCATCTCGGTTATCATCGACTC
251675	1	Smp_scaff000433	42264	42617	AAT(4)	CAG	RIGHT	CAGTCGGGCGTCATCA	0	LEFT	GTTT	0	40,20	GTTTATGCTTACCGGTTCTAATTC	270,19	CAGTCGGGCGTCATCAGTGGCATATCGTAGCGTAC
256202	1	Smp_scaff000128	1077111	1077457	ACT(5)	CAG	LEFT	CAGTCGGGCGTCATC	1	RIGHT	GTTT	0	195,19	CAGTCGGGCGTCATCAGGTTATCAGTCCGTCTCC	367,19	GTTTCACGCGGTATAGTCAAGAC
258031	1	Smp_scaff000600	297500	297677	ATC(6)	CAG	LEFT	CAGTCGGGCGTCATC	1	RIGHT	GT	1	20,22	CAGTCGGGCGTCATCATTTGGTAAAGGTGAAATAGAC	263,20	GTTTGTTTACGTGCATTTCAAC
263043	0	Smp_scaff000109	225443	225646	AAT(4)	CAG	RIGHT	CAGTCGGGCGTCATCA	0	LEFT	GTT	1	67,21	GTTTCGAACAGACTAGAACCAAAG	283,20	CAGTCGGGCGTCATCATCCCACCATTAATACCATTC
274412	3	Smp_scaff000398	104950	105109	AAT(4)	CAG	RIGHT	CAGTCGGGCGTCATCA	0	LEFT	GT	1	14,19	GTTTACAACCGTCGTCAAGTG	200,20	CAGTCGGGCGTCATCATAATTTCGGATTGATCTCAG
284107	0	Smp_scaff000045	1215034	1215372	ACC(4)	CAG	RIGHT	CAGTCGGGCGTCATC	1	LEFT	GTT	1	2,21	GTTTCCCATTGGTTAATTACTTTG	268,19	CAGTCGGGCGTCATCAATTCCCTTTCATCCATTC
289256	1	Smp_scaff000300	200054	200411	AAT(4)	CAG	RIGHT	CAGTCGGGCGTCATCA	0	LEFT	GTTT	0	118,20	GTTTAAATCACACATCGGATCATC	310,19	CAGTCGGGCGTCATCATGGAATCACTAGGCCTCTG
290055	0	Smp_scaff000164	149716	149857	AACC(8)	CAG	RIGHT	CAGTCGGGCGTCATC	1	LEFT	GTTT	0	5,18	GTTTAAACAGACGGACGTTAGG	187,19	CAGTCGGGCGTCATCACAACCAGAGCGATGAGTC	Bad
291596	0	Smp_scaff001989	94786	95036	ACT(4)	CAG	LEFT	CAGTCGGGCGTCATC	1	RIGHT	GTT	1	6,19	CAGTCGGGCGTCATCAATCTGTTCGACCATCTCC	197,20	GTTTCTCCGATGTTTCAATATCC
291605	2	Smp_scaff000625	213293	213447	ACC(4)	CAG	RIGHT	CAGTCGGGCGTCATCA	0	LEFT	GTTT	0	8,19	GTTTCGGATGTTGGTGTTGATAG	187,21	CAGTCGGGCGTCATCATCTCTGTGCTTCATGGTTTAC
292188	3	Smp_scaff000286	245562	245797	AC(6)	CAG	RIGHT	CAGTCGGGCGTCATCA	0	LEFT	GTT	1	12,19	GTTTACGTGCATTGTGTTAACG	225,19	CAGTCGGGCGTCATCATTCTCTTTGTTGCCAACTC
293392	3	Smp_scaff001857	98304	98542	ACTG(4)	CAG	LEFT	CAGTCGGGCGTCATCA	0	RIGHT	GTTT	0	106,21	CAGTCGGGCGTCATCATTAAGAGCTGAACATCCATTG	307,20	GTTTGGCAACTCGAACTGATGTAC
298867	1	Smp_scaff000323	208082	208385	AAG(5)	CAG	RIGHT	CAGTCGGGCGTCATC	1	LEFT	GTTT	0	5,19	GTTTACTTCAATTGCTTCGACAG	288,23	CAGTCGGGCGTCATCACAAACAAATTAGTTCAACAGAG
301882	2	Smp_scaff000155	864253	864553	AT(7)	CAG	RIGHT	CAGTCGGGCGT	1	LEFT	GTT	1	88,19	GTTTGTGAATTGCCTCTGAATG	262,21	CAGTCGGGCGTCATCAACTTACAACCATGGTC
305961	1	Smp_scaff000246	585452	585760	AAT(5)	CAG	RIGHT	CAGTCGGGCGTCATCA	0	LEFT	GTTT	0	101,20	GTTTAGAAACAGGCGAATTTATTC	294,24	CAGTCGGGCGTCATCATCTCCCTCTTCTTGTAATTAGAAC
310708	0	Smp_scaff000014	963425	963718	AT(10)	CAG	LEFT	CAGTCGGGCGTCAT	1	RIGHT	GTTT	0	50,19	CAGTCGGGCGTCATCATAGCGGTTGAAGTATCG	320,22	GTTTAAATGTTCATATTTCAGACTGC
313086	2	Smp_scaff000561	26908	27196	ATC(5)	CAG	LEFT	CAGTCGGGCGTCA	1	RIGHT	GTTT	0	73,23	CAGTCGGGCGTCATCAACATCAAGTAGTCAGACAAC	236,19	GTTTATGGAAGATGTGGAAGTGG
313160	0	Smp_scaff000628	84501	84754	AAT(5)	CAG	LEFT	CAGTCGGGCGTCATCA	0	RIGHT	G	1	53,19	CAGTCGGGCGTCATCATTACTTCCCAATTGCCTAC	237,19	GTTTCGCCAATTAAATCTTG
315819	1	Smp_scaff000081	336658	336856	ACT(5)	CAG	RIGHT	CAGTCGGGCGTCATCA	0	LEFT	GTTT	0	12,22	GTTTGCATCTGACTCAACTCTTCATC	173,20	CAGTCGGGCGTCATCATTGGCTCTTGATACTGTTCC
331184	1	Smp_scaff000136	308670	308792	AAT(7)	CAG	LEFT	CAGTCGGGCGTCATCA	0	RIGHT	GTTT	0	57,19	CAGTCGGGCGTCATCAGCTGCAGTTCATTCAAATC	426,19	GTTTCTTTCTGACGACCTTCACC	Bad
337376	2	Smp_scaff000532	49121	49334	AAC(6)	CAG	RIGHT	CAGTCGGGCGTCATC	1	LEFT	GTT	1	36,20	GTTTGTTTCATGTACACCGAAAG	261,20	CAGTCGGGCGTCATCAACTCAACAACACGAATAGC
338959	1	Smp_scaff000071	939907	940216	AAT(4)	CAG	LEFT	CAGTCGGGCGTCATCA	0	RIGHT	GTTT	0	40,19	CAGTCGGGCGTCATCAGCTGCACTATTGGGTATTG	465,20	GTTTGTGACAATCCTGCTGTAACC
339104	2	Smp_scaff000262	537318	537527	AAC(4)	CAG	LEFT	CAGTCGGGCGTCATC	1	RIGHT	GTTT	0	85,18	CAGTCGGGCGTCATCATGGTGCTGCAGGATTAG	479,19	GTTTACGACGGGAAAGTAAGAAC
340856	2	Smp_scaff000362	18968	19275	AAT(4)	CAG	LEFT	CAGTCGGGCGTCATC	1	RIGHT	GTTT	0	117,19	CAGTCGGGCGTCATCACTTCGTTGGCTAAAGTTG	451,19	GTTTCAACGGTGTGAGGATAATG
343387	0	Smp_scaff000144	481691	482015	AC(6)	CAG	LEFT	CAGTCGGGCGTCATCA	0	RIGHT	GTTT	0	5,19	CAGTCGGGCGTCATCATTTCCGAGTAAAGCAAGTC	333,20	GTTTAGTAGCGAAATGATTGATCC
344215	1	Smp_scaff000075	109523	109744	AAT(4)	CAG	LEFT	CAGTCGGGCGTCATCA	0	RIGHT	GTTT	0	36,19	CAGTCGGGCGTCATCACCATTTCATTCAACCATTC	403,19	GTTTACCATCCAGCTCAGAGAAC
346903	2	Smp_scaff008816	314	460	AC(9)	CAG	RIGHT	CAGTCGGGCGTCATCA	0	LEFT	G	1	52,19	GTTTCACACAATCGATCCAC	325,19	CAGTCGGGCGTCATCAGCAGCATGGTTGTTTATTC
347781	1	Smp_scaff001535	17139	17456	AAT(4)	CAG	LEFT	CAGTCGGGCGTCATCA	0	RIGHT	GTTT	0	193,19	CAGTCGGGCGTCATCATAAAGCAACGAGGATAAGC	403,21	GTTTGAAACTCGCTGAAATAATTTG
349122	0	Smp_scaff000689	843	1326	AAT(4)	CAG	RIGHT	CAGTCGGGCGTCATCA	0	LEFT	GTTT	0	46,19	GTTTAGGCCCGAAGTGTATAGTC	392,19	CAGTCGGGCGTCATCAGCGTCTCCTGTCCTGTTAG
349843	2	Smp_scaff000206	161365	161537	AT(8)	CAG	LEFT	CAGTCGGGCGTCAT	1	RIGHT	GTTT	0	7,19	CAGTCGGGCGTCATCATGTTCGATTCCAGAAAG	258,19	GTTTATAGCACGTTGGGAGTTTG
350112	3	Smp_scaff000040	1167141	1167294	AAT(5)	CAG	LEFT	CAGTCGGGCGTCATC	1	RIGHT	GTTT	0	78,21	CAGTCGGGCGTCATCAATTCGTCTCATTCATACAGG	446,20	GTTTACCGGCTCAGTGATATAAAG
350142	2	Smp_scaff000247	830986	831307	AC(9)	CAG	RIGHT	CAGTCGGGCGTCATCA	0	LEFT	GTT	1	82,21	GTTTCTGTGCTTACTCTCCAGATG	366,19	CAGTCGGGCGTCATCATTGCCTTTCTACCATTGAG
351784	3	Smp_scaff000613	137323	137540	AAAT(4)	CAG	LEFT	CAGTCGGGCGTCATCA	0	RIGHT	GTTT	0	129,21	CAGTCGGGCGTCATCAGGTTCAATTATTTCGTACACC	367,20	GTTTAGATTGTTGAACAGCGAATC
353317	3	Smp_scaff000406	98919	99441	AAT(5)	CAG	RIGHT	CAGTCGGGCGTCATCA	0	LEFT	GT	1	37,22	GTTTCTCATCAATTCAATCACATG	412,19	CAGTCGGGCGTCATCATGGTTTAGCGCTAGATGTC
354680	2	Smp_scaff000142	291355	291546	AAAT(14)	CAG	RIGHT	CAGTCGGGCGTCATCA	0	LEFT	GT	1	6,19	GTTTGGAGAGGGAGAGCTAAC	424,25	CAGTCGGGCGTCATCATTCAGTTCTATCGTATTAAGACAAG	Bad
355018	3	Smp_scaff000157	416178	416555	ACT(6)	CAG	RIGHT	CAGTCGGGCGTCATCA	0	LEFT	GTTT	0	52,19	GTTTAAAGTGACGGGAAGATAGG	414,18	CAGTCGGGCGTCATCAGGTTGTTGGCATCGTATC
361061	0	Smp_scaff000297	210603	210879	AT(10)	CAG	RIGHT	CAGTCGGGCGTCATCA	0	LEFT	GTT	1	127,19	GTTTCATGTTTGAAGCCGATAG	333,19	CAGTCGGGCGTCATCAGCATATCATTGGCGTAAAG
362952	2	Smp_scaff007688	586	1007	AC(7)	CAG	LEFT	CAGTCGGGCGTCATCA	0	RIGHT	GTTT	0	50,19	CAGTCGGGCGTCATCATCTCCCAATCTCCAATTTC	415,19	GTTTCTCGTCCACTCACTGAACC
365673	0	Smp_scaff000110	186258	186412	AC(7)	CAG	LEFT	CAGTCGGGCGTCATCA	0	RIGHT	GTTT	0	1,19	CAGTCGGGCGTCATCATGAGCAGTCCCACAAATAG	351,21	GTTTCCAATAATTCATCCACACTTG
365729	0	Smp_scaff000388	365465	365826	ATC(4)	CAG	RIGHT	CAGTCGGGCGTCAT	1	LEFT	GTT	1	39,19	GTTTGTGTTTGTTGCCAGTCAC	432,22	CAGTCGGGCGTCATCAACTGTGTTACTCTGCTTAGG
366054	3	Smp_scaff011619	863	1303	AG(8)	CAG	LEFT	CAGTCGGGCGTCATCA	0	RIGHT	GTTT	0	66,19	CAGTCGGGCGTCATCAGCAATCACAAACTCGCTAC	307,20	GTTTAGCTGATCGAATGAATAAGG
367765	0	Smp_scaff000610	139302	139617	AT(7)	CAG	RIGHT	CAGTCGGGCGTCA	1	LEFT	GTTT	0	106,19	GTTTCCTGAAACCTGTTGCTCAC	393,19	CAGTCGGGCGTCATCATTAGCCATCACACTGC
368290	2	Smp_scaff000282	143592	143875	AAT(4)	CAG	RIGHT	CAGTCGGGCGTCATCA	0	LEFT	GTTT	0	76,20	GTTTATATTGGCGCTCTCTTGTAC	343,19	CAGTCGGGCGTCATCAGTATTGCGCTCAGATTAGG
368970	0	Smp_scaff000140	155816	156252	AAT(5)	CAG	LEFT	CAGTCGGGCGTCATC	1	RIGHT	GTTT	0	194,19	CAGTCGGGCGTCATCAACTCATTATCCCGACGTC	446,19	GTTTACACCGCTGTTGATGTTAG
377794	0	Smp_scaff001995	46950	47353	AG(6)	CAG	LEFT	CAGTCGGGCGTCATCA	0	RIGHT	GT	1	79,19	CAGTCGGGCGTCATCATGGTGCTTATTCCCTTAAC	371,19	GTTTCACATACATCGGGACTG
378904	3	Smp_scaff000220	500824	501037	AC(6)	CAG	LEFT	CAGTCGGGCGTCATC	1	RIGHT	GTT	1	44,19	CAGTCGGGCGTCATCATCGATCAATCCCAATGAC	302,19	GTTTGACTGGCAATATGACTGG
380122	1	Smp_scaff000102	1389630	1390078	AAT(5)	CAG	RIGHT	CAGTCGGGCGTCATCA	0	LEFT	GTTT	0	196,20	GTTTACCCGCTACTGATATGAATC	496,19	CAGTCGGGCGTCATCACTTTCGCTGTTTCTTATGG
380553	2	Smp_scaff000001	3889453	3889733	ACC(4)	CAG	RIGHT	CAGTCGGGCGTCAT	1	LEFT	GTTT	0	51,19	GTTTGCTGTATGTTCCGCTTTAG	391,19	CAGTCGGGCGTCATCAGCAGTAGTGGCAGTTTC
383450	3	Smp_scaff000095	312365	312786	ATC(5)	CAG	LEFT	CAGTCGGGCGTCATC	1	RIGHT	GTTT	0	184,19	CAGTCGGGCGTCATCATCCATTGCCATCTTCATC	418,22	GTTTGCTAAAGGACTTGCATATCTTC
383636	2	Smp_scaff000290	4417	4824	ACG(4)	CAG	LEFT	CAGTCGGGCGTCATCA	0	RIGHT	GTT	1	57,23	CAGTCGGGCGTCATCACTGGCAATACTAGGTTATCACTG	418,19	GTTTCTGTGATGCTTCGAAGTG
384654	3	Smp_scaff000224	272632	272878	AAT(10)	CAG	LEFT	CAGTCGGGCGTCATCA	0	RIGHT	GTTT	0	60,19	CAGTCGGGCGTCATCATCCAAGCACCATTATCAAG	362,19	GTTTACGGAAACTTGTTGAAATG	Good
384707	0	Smp_scaff000238	298014	298484	AAC(5)	CAG	RIGHT	CAGTCGGGCGTCATCA	0	LEFT	GTTT	0	41,19	GTTTCGACGGAGACATATTATGC	463,19	CAGTCGGGCGTCATCAGGGAGTAGCTGAAGGAATG
385097	3	Smp_scaff000012	1047664	1047860	AT(9)...AG(7)	CAG	LEFT	CAGTCGGGCGTCATCA	0	RIGHT	GTTT	0	157,20	CAGTCGGGCGTCATCATTCAATAACCCATTCAGTTG	317,19	GTTTACGCATGTCACATTTCATG
385632	2	Smp_scaff000174	238081	238419	AAT(6)	CAG	RIGHT	CAGTCGGGCGTCATCA	0	LEFT	GTT	1	16,21	GTTTCTAATGGTGATGCTGACAAC	403,20	CAGTCGGGCGTCATCATTCAACCAAACGTATCTGTG
386371	1	Smp_scaff001779	10047	10204	AATC(6)	CAG	LEFT	CAGTCGGGCGTCAT	1	RIGHT	GTTT	0	220,19	CAGTCGGGCGTCATCATCCTGGTTCATTGATTG	433,19	GTTTCATTGGTGAACGAACATTG	Bad
387731	0	Smp_scaff000429	194555	194694	AT(8)	CAG	RIGHT	CAGTCGGGCGTCATC	1	LEFT	GTTT	0	22,20	GTTTCAAGATGATACAGGCAGACC	262,19	CAGTCGGGCGTCATCAATTCCAGCCCTAATCTTG
387867	1	Smp_scaff000589	200767	200942	AT(8)	CAG	RIGHT	CAGTCGGGCGTCATC	1	LEFT	GTT	1	52,19	GTTTCCATGCTTCGAAGTAAAC	327,19	CAGTCGGGCGTCATCATCGTGCAAATTGAAAGAG
389415	3	Smp_scaff000074	474285	474494	ACTG(4)	CAG	LEFT	CAGTCGGGCGTCATCA	0	RIGHT	GTTT	0	169,19	CAGTCGGGCGTCATCACCAAATCGATTCACATTTC	462,20	GTTTGGCAACTCGAACTGATGTAC
392616	2	Smp_scaff000249	568702	569085	AAT(5)	CAG	LEFT	CAGTCGGGCGTCATCA	0	RIGHT	GTTT	0	34,17	CAGTCGGGCGTCATCAGCGGTCCAATATTGATC	455,21	GTTTCATATTCACACCACGACTTTC
398150	0	Smp_scaff000163	99588	99848	AAAT(4)	CAG	LEFT	CAGTCGGGCGTCATCA	0	RIGHT	GTT	1	120,19	CAGTCGGGCGTCATCACCTGTGCAATTGTCTGATG	319,19	GTTTATATTTGGTGCCCTCTTG
398540	1	Smp_scaff000111	322019	322424	AT(7)	CAG	RIGHT	CAGTCGGGCGTCATCA	0	LEFT	GTTT	0	0,21	GTTTCCCTTGTACCAGATTTATGTG	203,18	CAGTCGGGCGTCATCACTTCCATTTCAGCACTGG
399576	2	Smp_scaff000042	234757	235096	AAT(5)	CAG	LEFT	CAGTCGGGCGTCATC	1	RIGHT	GTTT	0	3,21	CAGTCGGGCGTCATCAGTATCCAATGCAGATGTAGC	429,20	GTTTGGCAACTCGAACTGATGTAC
402846	1	Smp_scaff000119	720887	721325	ACAT(4)	CAG	RIGHT	CAGTCGGGCGTCATC	1	LEFT	GTTT	0	137,19	GTTTAGGACTCGCAACAGAATTC	360,19	CAGTCGGGCGTCATCAATCAAGCAACCAAGATCC
403388	2	Smp_scaff000394	178586	178903	AT(8)	CAG	RIGHT	CAGTCGGGCGTCA	1	LEFT	GT	1	18,20	GTTTGCACAAGTCTATGGCTAC	367,19	CAGTCGGGCGTCATCAAACCCTGTGAATGACC
404318	3	Smp_scaff014278	554	922	AT(7)	CAG	LEFT	CAGTCGGGCGTCATCA	0	RIGHT	GTTT	0	144,20	CAGTCGGGCGTCATCATTCACGTGTTGCTATTATGG	421,19	GTTTAGGCAGTAGGACCTCACTG
406067	0	Smp_scaff000094	515785	516048	AAC(5)	CAG	RIGHT	CAGTCGGGCGTCATCA	0	LEFT	GTT	1	65,19	GTTTCAACCGTGTTCATCAATG	492,21	CAGTCGGGCGTCATCATGGTGGTAATGTTTGTAATTG
411289	0	Smp_scaff000033	690418	690677	AAAT(4)	CAG	LEFT	CAGTCGGGCGTCATCA	0	RIGHT	GT	1	161,19	CAGTCGGGCGTCATCAGGATCTAAACCAGGCATTC	396,19	GTTTGTGTGGCGCTTATCTAC
412309	3	Smp_scaff000084	381812	382209	AAT(4)	CAG	LEFT	CAGTCGGGCGTCATCA	0	RIGHT	GTTT	0	39,19	CAGTCGGGCGTCATCATTGTTTCACTGCTGGAATG	307,20	GTTTGAAGCAGCTGTTCAATTCTC
413529	0	Smp_scaff000408	339924	340351	AAAT(5)	CAG	RIGHT	CAGTCGGGCGTCATCA	0	LEFT	GTTT	0	2,19	GTTTATATATTTGGTGCCCTCTC	186,19	CAGTCGGGCGTCATCATATAATCGGCGAGTTTGAG
414038	0	Smp_scaff000292	559414	559844	ACT(4)	CAG	RIGHT	CAGTCGGGCGTCATCA	0	LEFT	GTTT	0	111,18	GTTTATAGGTGGCCCAAACAAC	337,19	CAGTCGGGCGTCATCAGAATTGCTAGAACCAGTGG
415165	3	Smp_scaff000329	579353	579845	AAAG(6)...AG(8)	CAG	LEFT	CAGTCGGGCGTCATC	1	RIGHT	GTT	1	180,19	CAGTCGGGCGTCATCAGAAATTCAAAGCGGACAC	471,19	GTTTGTATGAGAGCGGATATGC
417269	3	Smp_scaff000632	6109	6458	AAT(4)	CAG	RIGHT	CAGTCGGGCGTCATCA	0	LEFT	GTTT	0	53,20	GTTTGTGTAGGGCGTCAGTGATAC	300,19	CAGTCGGGCGTCATCATTTCAAGATGGCGTATTTG
417288	2	Smp_scaff000609	61884	62113	AAT(5)	CAG	LEFT	CAGTCGGGCGTCATC	1	RIGHT	GTTT	0	144,19	CAGTCGGGCGTCATCAACTGGGTAATGCGATATG	547,22	GTTTCCTGGTCAGTAATTGTAACAAG
417298	2	Smp_scaff001922	5163	5548	AAT(4)	CAG	RIGHT	CAGTCGGGCGTCATCA	0	LEFT	GTTT	0	171,19	GTTTGGTGTTCACGCTGAGACTC	325,23	CAGTCGGGCGTCATCATGATTGTTCTGAATATCAACAAC
420747	0	Smp_scaff000301	158000	158516	ACC(4)	CAG	RIGHT	CAGTCGGGCGTCATC	1	LEFT	GTT	1	241,19	GTTTGCTCCGTGACTACTATCG	421,19	CAGTCGGGCGTCATCAGCTGGACAGAGTTTGGTC
421356	1	Smp_scaff000104	61337	61762	AAT(9)	CAG	RIGHT	CAGTCGGGCGTCATC	1	LEFT	GTT	1	158,19	GTTTGGGATGTATGCAGACTTG	358,19	CAGTCGGGCGTCATCATTGTTTGGCTGCAGTAAC	Good
421523	3	Smp_scaff000052	75234	75406	AAC(4)	CAG	LEFT	CAGTCGGGCGTCATCA	0	RIGHT	GTTT	0	216,21	CAGTCGGGCGTCATCACTATCGGAATGTAATCGAATC	454,19	GTTTATGCATTTCGAAACACAAG
423645	2	Smp_scaff000062	1053888	1054200	AAT(4)	CAG	RIGHT	CAGTCGGGCGTCATCA	0	LEFT	GTT	1	94,19	GTTTCGCTATGCACACTTGTTC	321,19	CAGTCGGGCGTCATCATTAACCGCGTACAGATTTG
424086	2	Smp_scaff000463	45240	45491	AC(6)	CAG	LEFT	CAGTCGGGCGTCATC	1	RIGHT	GTTT	0	17,19	CAGTCGGGCGTCATCAACCTAGGTCCACGGTATC	400,20	GTTTGGCAATGTTTCACCTATACC
426495	1	Smp_scaff000422	317448	317737	AAAT(5)	CAG	LEFT	CAGTCGGGCGTCATC	1	RIGHT	GTTT	0	201,19	CAGTCGGGCGTCATCAGCACCACCAGAACCTAAC	472,19	GTTTCGATGGGTGGTATAGGTTC
427037	1	Smp_scaff000372	76043	76351	AAT(6)	CAG	LEFT	CAGTCGGGCGTCATC	1	RIGHT	GT	1	1,19	CAGTCGGGCGTCATCACTCAAGGTTGGCAGAAAC	286,20	GTTTGTCCACTTTCTCCATTTC
430428	1	Smp_scaff000105	199758	200054	AC(6)	CAG	LEFT	CAGTCGGGCGTCAT	1	RIGHT	GTTT	0	27,19	CAGTCGGGCGTCATCACTTAACTGTCCGGAAAG	325,17	GTTTGGAACGGATCATGTGTG
431300	1	Smp_scaff000615	2847	3025	AC(11)	CAG	LEFT	CAGTCGGGCGTCATCA	0	RIGHT	GTTT	0	202,19	CAGTCGGGCGTCATCATCTGGTCTCTTCGGTGAAC	455,19	GTTTCAAACGACGAACAAACAAG	Bad
431889	3	Smp_scaff019011	64197	64519	ACTG(4)	CAG	LEFT	CAGTCGGGCGTCATC	1	RIGHT	GTTT	0	309,19	CAGTCGGGCGTCATCATTCACACGTGCCAAATAC	487,19	GTTTAACTCTTCCCGATTACTGC
433886	3	Smp_scaff001973	88187	88448	AG(7)	CAG	RIGHT	CAGTCGGGCGTCATC	1	LEFT	GTTT	0	91,20	GTTTAATGTGGTCAAGAGGCTAAG	274,20	CAGTCGGGCGTCATCAACATAATTCATTCGTGACC
435428	1	Smp_scaff000541	67551	67648	ACC(4)	CAG	RIGHT	CAGTCGGGCGTCATCA	0	LEFT	GT	1	17,20	GTTTCTATGAGAGGCTGCAGTC	276,19	CAGTCGGGCGTCATCACTGCATCCCTACAAATACG
437593	3	Smp_scaff000392	196377	196728	ATC(4)	CAG	LEFT	CAGTCGGGCGTC	1	RIGHT	GTTT	0	206,20	CAGTCGGGCGTCATCAATAACAACGGGATCAC	401,20	GTTTGAAGTCAACATCATCGGTTC
443163	0	Smp_scaff000008	1217611	1217857	AAT(4)	CAG	LEFT	CAGTCGGGCGTCATCA	0	RIGHT	GTTT	0	35,19	CAGTCGGGCGTCATCATTTGTTCATCGTTGTGGTC	441,21	GTTTCCAAACCAAGTGAGAAATTAG
447977	0	Smp_scaff000061	304281	304505	AG(6)	CAG	LEFT	CAGTCGGGCGTCAT	1	RIGHT	GTTT	0	24,21	CAGTCGGGCGTCATCATGGAGTTTAAGTGCATTTC	259,22	GTTTAGAAATGTATATGCATGACAGG
452721	2	Smp_scaff000237	237935	238319	AGC(4)	CAG	RIGHT	CAGTCGGGCGTCA	1	LEFT	GTTT	0	96,19	GTTTCGAATGGAAATACAACTGG	260,19	CAGTCGGGCGTCATCACAACAGGAGGAGGAAC
454645	3	Smp_scaff000086	590189	590508	AAT(6)	CAG	RIGHT	CAGTCGGGCGTC	1	LEFT	GTTT	0	166,19	GTTTCGATATTTCCGACTCATTG	401,19	CAGTCGGGCGTCATCATACCGGAATCATTTG
455204	0	Smp_scaff000065	26181	26657	AAT(4)	CAG	RIGHT	CAGTCGGGCGTCATC	1	LEFT	GTTT	0	276,19	GTTTAACCATACGCTGTGATACG	432,19	CAGTCGGGCGTCATCATGGTGTAAATGCGTTCAG
456274	0	Smp_scaff000156	352663	352926	AT(6)	CAG	LEFT	CAGTCGGGCGTCA	1	RIGHT	GTTT	0	8,19	CAGTCGGGCGTCATCACCAGCATCACATTCAG	295,20	GTTTCTCGTCTTTGTGCCATATAC
457898	3	Smp_scaff000245	12850	13200	ATC(4)	CAG	LEFT	CAGTCGGGCGTCATC	1	RIGHT	GTTT	0	4,20	CAGTCGGGCGTCATCACAAGTCCAACGATGATAGG	300,25	GTTTAATTATAGTGATCCAAAGTCTGATC
461460	1	Smp_scaff002007	168010	168218	ACC(6)...AC(6)	CAG	LEFT	CAGTCGGGCGTCAT	1	RIGHT	GTTT	0	20,20	CAGTCGGGCGTCATCAGAAATACCTCCCACAATC	245,19	GTTTATATGGTTGGACTGGGATC
468495	2	Smp_scaff002707	1	361	AAC(8)	CAG	LEFT	CAGTCGGGCGTCATCA	0	RIGHT	GTTT	0	0,25	CAGTCGGGCGTCATCAGCATAGACAAACAGATAAAGAAATG	316,20	GTTTGAATTGGTCCTTCTGAATTG	Bad
469784	2	Smp_scaff000560	32667	32838	AAT(4)	CAG	RIGHT	CAGTCGGGCGTCATCA	0	LEFT	GT	1	111,19	GTTTAAACGGAAAGCGTAAAG	280,23	CAGTCGGGCGTCATCAGGGTAGAAATATAAAGGATAAGG
470269	1	Smp_scaff000363	67280	67582	AC(7)	CAG	LEFT	CAGTCGGGCGTCAT	1	RIGHT	GTT	1	48,23	CAGTCGGGCGTCATCAAACTAGATCATTCAAATCATG	216,20	GTTTGATCCATTTAACCGAATAC
473148	1	Smp_scaff000145	11652	11818	AAT(4)	CAG	RIGHT	CAGTCGGGCGTCATCA	0	LEFT	GTTT	0	61,20	GTTTAAGGAGATTTGTTCAAGGTG	215,20	CAGTCGGGCGTCATCAGAAATAGGAATCAGGGTTTG
474762	3	Smp_scaff000327	557670	557954	ACTG(4)	CAG	RIGHT	CAGTCGGGCGTCATCA	0	LEFT	GTTT	0	23,20	GTTTCAATATGTGCCTGGTCCTAC	284,19	CAGTCGGGCGTCATCATTGGGTGTTCAGTTCAATG
475643	0	Smp_scaff000417	569484	569841	AAAC(4)...AC(8)	CAG	RIGHT	CAGTCGGGCGTCATCA	0	LEFT	GTT	1	221,19	GTTTACGCCCAATTACATCAAC	479,19	CAGTCGGGCGTCATCATGGGTTATTGAAGGGAGAG
477010	1	Smp_scaff000596	45213	45518	AAT(4)	CAG	RIGHT	CAGTCGGGCGTCATCA	0	LEFT	GTTT	0	54,20	GTTTACCGTTATCTAGCTTCAGTG	381,19	CAGTCGGGCGTCATCAGCTCACAAACACCATCTTG
480291	0	Smp_scaff000569	194482	194638	AAT(4)	CAG	RIGHT	CAGTCGGGCGTCATCA	0	LEFT	GTTT	0	54,19	GTTTATGTGGTCAGCATTCAATG	472,26	CAGTCGGGCGTCATCAGTTTCTACAATGCTCTAATAATGATG
483332	0	Smp_scaff000603	105247	105602	ATC(5)	CAG	LEFT	CAGTCGGGCGTCATCA	0	RIGHT	GTTT	0	92,19	CAGTCGGGCGTCATCATTTGTGATTCCGTTTCTTC	346,19	GTTTATCTGAGGCACGTAGAACC
483502	0	Smp_scaff000226	259171	259410	AAC(5)	CAG	LEFT	CAGTCGGGCGTCATC	1	RIGHT	GTT	1	91,19	CAGTCGGGCGTCATCACATCCTCCACAATTCCAC	381,19	GTTTGCGAATATTCCACTTCTG
487033	1	Smp_scaff000118	185669	186137	AACC(5)	CAG	RIGHT	CAGTCGGGCGTCAT	1	LEFT	G	1	106,19	GTTTCTCATGCCACTTTGTC	379,19	CAGTCGGGCGTCATCAATCAATTCAAGGCAGTC
487546	0	Smp_scaff000421	169465	169691	AAT(4)...AAT(12)	CAG	RIGHT	CAGTCGGGCGTCATCA	0	LEFT	GTTT	0	12,19	GTTTCCCATCGCTGATATTAAAG	295,19	CAGTCGGGCGTCATCATCTAGTCGTCTTGGGATCC	Good
489101	1	Smp_scaff000199	914942	915161	AAAT(4)	CAG	RIGHT	CAGTCGGGCGTCATCA	0	LEFT	GTT	1	171,21	GTTTGGATGTTCTAAGGCTTGTAC	381,22	CAGTCGGGCGTCATCATCTGCTAGCAAGTTTACTATCC
489147	1	Smp_scaff000024	797852	798239	ATC(4)	CAG	LEFT	CAGTCGGGCGTCATCA	0	RIGHT	GTTT	0	42,19	CAGTCGGGCGTCATCAGCTGTGCAGTAGGTTCCTC	334,19	GTTTCTTGGGAAGTGGGATTATC
492078	2	Smp_scaff000251	217412	217554	AAT(11)	CAG	LEFT	CAGTCGGGCGTCATCA	0	RIGHT	GTTT	0	52,22	CAGTCGGGCGTCATCATGTGCACAAGAAAGATTAAATG	333,19	GTTTACGACAATGTTGCAAGTTC	Good
492208	0	Smp_scaff000332	448689	449089	AT(6)	CAG	LEFT	CAGTCGGGCGTCAT	1	RIGHT	GTTT	0	150,18	CAGTCGGGCGTCATCAGTCCATTGTCGGTGAC	407,19	GTTTCAAACAGCAAACGTCTGTG
492323	1	Smp_scaff000423	639270	639628	ATC(9)	CAG	LEFT	CAGTCGGGCGTCATCA	0	RIGHT	GTTT	0	112,22	CAGTCGGGCGTCATCATTGGTTTAGAAATTACATCACC	303,21	GTTTCCAACAATATTAATGGACAGC	Good
492342	2	Smp_scaff000063	1681154	1681355	AG(7)	CAG	LEFT	CAGTCGGGCGTCAT	1	RIGHT	GTTT	0	14,20	CAGTCGGGCGTCATCATTCGGGAATTTAAAGAAC	166,19	GTTTGGTTGTGTGTTGCAGATTG
494288	3	Smp_scaff000023	602114	602314	AAT(4)	CAG	RIGHT	CAGTCGGGCGTCATCA	0	LEFT	GTTT	0	13,18	GTTTACTGGCCAGACAACATTG	259,19	CAGTCGGGCGTCATCAGCATGCTATTTCTGAGAGC
495961	0	Smp_scaff000197	152061	152498	AAC(4)	CAG	RIGHT	CAGTCGGGCGTCATCA	0	LEFT	GTTT	0	251,19	GTTTAACGCTACTGGAGGAAGAC	436,19	CAGTCGGGCGTCATCATTGCTGTGTATTCGAGTGG
499429	1	Smp_scaff001962	7833	8144	AAT(4)	CAG	LEFT	CAGTCGGGCGTCATC	1	RIGHT	GTTT	0	17,21	CAGTCGGGCGTCATCAACCAATCAGTTTACAAGGTC	330,19	GTTTACTTTCAGTCCTCGCTTTC
501361	3	Smp_scaff013797	193	502	AAT(4)	CAG	LEFT	CAGTCGGGCGTCATCA	0	RIGHT	GTTT	0	85,19	CAGTCGGGCGTCATCATGTAACCGATAGCATCACC	362,24	GTTTAGACTAATTTACTCGTTCATTGTG
502241	3	Smp_scaff005050	129	544	ATC(7)	CAG	RIGHT	CAGTCGGGCGTCATC	1	LEFT	GTTT	0	167,20	GTTTCAATTCGATGGATTTCTTTG	375,22	CAGTCGGGCGTCATCAATCGGGATAGTGAATTAACTC	Bad
503503	2	Smp_scaff000041	551019	551186	AAAC(5)	CAG	LEFT	CAGTCGGGCGTCATC	1	RIGHT	GTT	1	72,19	CAGTCGGGCGTCATCATTACCGTCTATGCCGTAG	280,19	GTTTCCTAGGTCCACTGCTAGC
505038	0	Smp_scaff000213	101476	101788	ATCC(4)	CAG	RIGHT	CAGTCGGGCGTCATCA	0	LEFT	GTT	1	68,21	GTTTCACCTCGTCCAATTAAATAG	237,24	CAGTCGGGCGTCATCAGGATATAGAGACCAATCATCATTC
505182	3	Smp_scaff000627	163885	164147	AAT(4)	CAG	RIGHT	CAGTCGGGCGTCAT	1	LEFT	GT	1	147,19	GTTTCCTTGCCTAAACATTTG	373,18	CAGTCGGGCGTCATCAACCTTCTCGCTGCTAG
511507	2	Smp_scaff000261	500287	500604	AT(6)	CAG	LEFT	CAGTCGGGCGTCATC	1	RIGHT	GTTT	0	32,22	CAGTCGGGCGTCATCATTAGCCTGCATTATTCTTATG	248,21	GTTTGCCTATTTGTTTGACATTACG
515681	1	Smp_scaff000315	126807	127061	ATC(4)	CAG	LEFT	CAGTCGGGCGTCATC	1	RIGHT	GTTT	0	82,19	CAGTCGGGCGTCATCATAAGCTTCCCAATGTTCC	332,20	GTTTACCATTAATTCACCAACACC
520017	2	Smp_scaff000428	299822	300148	AAT(5)	CAG	RIGHT	CAGTCGGGCGTCATCA	0	LEFT	GTTT	0	89,19	GTTTACGCGTACAATTTAACCAC	253,17	CAGTCGGGCGTCATCATGGTGCGGTGAATTAAG
522601	2	Smp_scaff012658	318	473	AAC(9)	CAG	LEFT	CAGTCGGGCGTCATCA	0	RIGHT	GTTT	0	50,19	CAGTCGGGCGTCATCAGGTGGAAGATTGGTTTGAC	217,20	GTTTCACGAATCCTGAATCACAAC
525898	3	Smp_scaff019021	358120	358308	AT(9)	CAG	RIGHT	CAGTCGGGCGTCATC	1	LEFT	GTTT	0	8,18	GTTTGTTCAACGCCAGAAGATG	300,18	CAGTCGGGCGTCATCAACCCTCCTCCTTTATCC
526674	0	Smp_scaff000037	800783	801057	AAT(4)	CAG	RIGHT	CAGTCGGGCGTCATCA	0	LEFT	GTTT	0	6,19	GTTTATCCCTGGATCAAATATGC	314,18	CAGTCGGGCGTCATCACCAAACCAGAAACAAATG
530647	3	Smp_scaff000427	168502	168708	ACT(4)...AAC(4)	CAG	LEFT	CAGTCGGGCGTCATCA	0	RIGHT	GTTT	0	36,22	CAGTCGGGCGTCATCATGGTACCAGTAGTGACAGTAGG	347,21	GTTTCGCAATACTAAATGGAATAAG
532770	0	Smp_scaff000299	123499	123607	AAT(4)	CAG	RIGHT	CAGTCGGGCGTCATCA	0	LEFT	GTTT	0	70,19	GTTTCAGAGGAATCCAGGATGTG	248,19	CAGTCGGGCGTCATCAGCATACGAAACATTTGTCC
534217	0	Smp_scaff000068	63046	63402	AAT(4)	CAG	LEFT	CAGTCGGGCGTCATCA	0	RIGHT	GT	1	136,22	CAGTCGGGCGTCATCATGAATAGTGAACTTCGTTTGTG	314,20	GTTTCCAGATAAACGACATTTG
534289	2	Smp_scaff000190	484540	484678	AAT(5)	CAG	RIGHT	CAGTCGGGCGTCATC	1	LEFT	GTTT	0	69,20	GTTTCTAATCACCACGACGTTCTC	342,19	CAGTCGGGCGTCATCAGCATCAACAAGCATATCG
536419	3	Smp_scaff000004	416092	416477	AG(6)	CAG	LEFT	CAGTCGGGCGTCATCA	0	RIGHT	GTTT	0	67,23	CAGTCGGGCGTCATCACTTTCACACCTTATATCACATTG	252,22	GTTTAATCTCTAAATGTTGGCAGATC
538548	1	Smp_scaff000399	27511	27669	AAC(8)	CAG	LEFT	CAGTCGGGCGTCA	1	RIGHT	GTTT	0	36,19	CAGTCGGGCGTCATCAATTAAGACCGCTCATC	333,19	GTTTCTAACTCCGGCACTAATTG	Bad
540977	2	Smp_scaff000150	74578	74761	AAT(5)	CAG	RIGHT	CAGTCGGGCGTCATC	1	LEFT	GTTT	0	96,19	GTTTCTTTGAATGTGCCTTGTTC	248,19	CAGTCGGGCGTCATCATGAGCAATTGGGAGTCTG
542914	3	Smp_scaff001991	13663	13820	AAT(4)	CAG	RIGHT	CAGTCGGGCGTCAT	1	LEFT	GTT	1	119,20	GTTTAAATTTCAAACGGATCAAC	331,25	CAGTCGGGCGTCATCATTTCTAGTCAGATAATCTTCCTC
547379	1	Smp_scaff004727	293	636	AG(7)	CAG	LEFT	CAGTCGGGCGTCA	1	RIGHT	GTTT	0	22,23	CAGTCGGGCGTCATCATTTCTCTATTCCATTTCTTC	221,19	GTTTCGTCATTGATCGAAACATG
547737	0	Smp_scaff013449	509	646	AC(7)	CAG	RIGHT	CAGTCGGGCGTCAT	1	LEFT	G	1	191,20	GTTTAGGCACAAACGTTACTG	340,22	CAGTCGGGCGTCATCAGTGTAGACAAATCCTTCTTG
552448	0	Smp_scaff000189	230818	230946	AAT(4)	CAG	LEFT	CAGTCGGGCGTCATC	1	RIGHT	GTTT	0	47,19	CAGTCGGGCGTCATCAACCATATAAAGCGGGAAC	359,20	GTTTCGAAGCATATCATTCGTTAG
553267	2	Smp_scaff000222	59188	59421	AAT(6)	CAG	RIGHT	CAGTCGGGCGTCATCA	0	LEFT	GTTT	0	115,20	GTTTATGACAAAGTTACCGGACTG	362,19	CAGTCGGGCGTCATCATGTCATTGTGGGTAACTGC
553318	0	Smp_scaff001932	53697	53809	AAATC(5)	CAG	RIGHT	CAGTCGGGCGTCATC	1	LEFT	GTTT	0	19,19	GTTTGACGAATGGCTAAATCATG	362,19	CAGTCGGGCGTCATCAGTCAGCTCCAACATCAAC
559819	0	Smp_scaff019022	315423	315812	AAT(4)	CAG	RIGHT	CAGTCGGGCGTCATC	1	LEFT	GTTT	0	15,20	GTTTACGACAAATGGATGATAAAG	393,19	CAGTCGGGCGTCATCAATATCGTTCGCTTCAAAC
563158	1	Smp_scaff000029	1057770	1057918	ACTC(7)	CAG	LEFT	CAGTCGGGCGTCATCA	0	RIGHT	GTT	1	23,18	CAGTCGGGCGTCATCAGTCCTCCTTCCCTCTTTG	223,21	GTTTCACATTCGTCCTAGATATCG	Good
563658	3	Smp_scaff000396	344272	344379	AAT(5)	CAG	LEFT	CAGTCGGGCGT	1	RIGHT	GTTT	0	58,20	CAGTCGGGCGTCATCAACACTGGGTCAATTC	298,19	GTTTATTAACGGCAGGTGTAATG
565554	1	Smp_scaff017649	609	985	ACT(4)	CAG	RIGHT	CAGTCGGGCGTCATC	1	LEFT	GTT	1	3,21	GTTTCTCACTCCATTGTCAAATTC	328,22	CAGTCGGGCGTCATCAATATTCACGTGTCATTTCATG
566695	0	Smp_scaff000098	630130	630296	AAT(4)	CAG	LEFT	CAGTCGGGCGTCATC	1	RIGHT	GTT	1	15,19	CAGTCGGGCGTCATCATGATCAAGCGAATTCACC	293,19	GTTTGACCGGATAATGTACTGG
569102	1	Smp_scaff010965	4328	4623	AT(6)	CAG	LEFT	CAGTCGGGCGTCATC	1	RIGHT	GTTT	0	87,22	CAGTCGGGCGTCATCACAACTGAGGGAAAGAATATTC	358,21	GTTTGAACGAAGAAATGACAATCAG
570363	3	Smp_scaff002005	168330	168693	AAT(6)	CAG	RIGHT	CAGTCGGGCGTCATCA	0	LEFT	GTTT	0	0,22	GTTTAATGTCTGAGGCTTACGTATAC	170,21	CAGTCGGGCGTCATCATTCAATATTACCACGAAGAGC
572969	0	Smp_scaff000011	1051155	1051407	AAT(4)	CAG	LEFT	CAGTCGGGCGTCATCA	0	RIGHT	GTTT	0	34,19	CAGTCGGGCGTCATCACTCCACCTAAATCCATAGC	245,20	GTTTAGCATAAGGGTTTGGTTTAG
578026	3	Smp_scaff000359	60403	60636	AAT(4)	CAG	LEFT	CAGTCGGGCGTCATC	1	RIGHT	GTT	1	103,19	CAGTCGGGCGTCATCATTCGGTTCGTTTGTAATG	260,21	GTTTCTAGTGCAGTTGTGAAGGTC
583439	1	Smp_scaff000005	1222274	1222469	ACTG(4)	CAG	LEFT	CAGTCGGGCGTCA	1	RIGHT	GTTT	0	51,19	CAGTCGGGCGTCATCAGCACAAACTTCAGGAC	327,19	GTTTGGTTTGAATGGACTACTGC
585458	3	Smp_scaff000050	498814	499102	AAG(4)	CAG	LEFT	CAGTCGGGCGTCATC	1	RIGHT	GTT	1	31,18	CAGTCGGGCGTCATCACAGGGCATAAACGTTTC	207,21	GTTTCCATCAGTAGCACCAATAAG
585474	3	Smp_scaff000258	170987	171297	AAT(5)	CAG	RIGHT	CAGTCGGGCGTCATC	1	LEFT	GTTT	0	117,19	GTTTACTACACGCGGATCTAATG	300,22	CAGTCGGGCGTCATCAGCGTAACTTTATCATCCTGAC
585575	0	Smp_scaff000067	552183	552299	AAT(4)	CAG	RIGHT	CAGTCGGGCGTCATC	1	LEFT	GTTT	0	20,21	GTTTCCTGCAACCAATAATTAATTC	199,19	CAGTCGGGCGTCATCACCACATTCTGCCCTAATC
586465	1	Smp_scaff000152	227990	228252	AAAT(4)	CAG	LEFT	CAGTCGGGCGTCATCA	0	RIGHT	GTT	1	54,23	CAGTCGGGCGTCATCATGGTAATTTCACTCTTATCTACG	209,19	GTTTGCATGATATCTGGCTGTC
587710	3	Smp_scaff000056	286747	286965	AAT(4)	CAG	RIGHT	CAGTCGGGCGTCATCA	0	LEFT	GTTT	0	53,20	GTTTAACCAAGTGACCATGCTAAC	287,19	CAGTCGGGCGTCATCATCTACATTTCCGTGCTGAG
591344	1	Smp_scaff000434	142026	142358	ACT(5)	CAG	RIGHT	CAGTCGGGCGTCAT	1	LEFT	GTTT	0	154,19	GTTTCTGACATTACGGCAGTTTC	327,23	CAGTCGGGCGTCATCACTCCTATTTAGACCATTTACG
599307	0	Smp_scaff000361	42838	43021	AAAT(5)	CAG	RIGHT	CAGTCGGGCGTCATCA	0	LEFT	GTTT	0	101,19	GTTTACGAATTTAGCTGCTTCTG	262,19	CAGTCGGGCGTCATCATGTATTTGGTGCCTCTTTG
601279	0	Smp_scaff001978	170967	171297	AAT(6)	CAG	RIGHT	CAGTCGGGCGTCATCA	0	LEFT	GTT	1	25,19	GTTTGCATTGACTGGAATCATC	244,21	CAGTCGGGCGTCATCATTCTCTTTGTTCACGGTTTAG
602901	1	Smp_scaff000317	169656	169944	AAC(8)	CAG	RIGHT	CAGTCGGGCGTCAT	1	LEFT	GTTT	0	32,19	GTTTCGTCTTAGTGAGCCAGATG	286,19	CAGTCGGGCGTCATCACTCGTGGACATCATCAG	Good
603019	0	Smp_scaff001990	225065	225448	AAT(4)	CAG	LEFT	CAGTCGGGCGTCATC	1	RIGHT	GTTT	0	129,19	CAGTCGGGCGTCATCAGCTGTCACATGCGATTAC	359,19	GTTTCTCCCAGGTCGTTAAGATC
606625	3	Smp_scaff000308	312642	312831	AAT(5)...AAAT(6)	CAG	RIGHT	CAGTCGGGCGTCATCA	0	LEFT	GTT	1	16,21	GTTTGCAACTCAGTTATTTGGAAC	279,18	CAGTCGGGCGTCATCATCGGTGCCTCTTTATACC
607479	3	Smp_scaff000090	713013	713318	ACT(6)	CAG	LEFT	CAGTCGGGCGTC	1	RIGHT	GTTT	0	0,26	CAGTCGGGCGTCATCAATAATACTTTCTATCGACACAG	252,19	GTTTGCACATCCTCCTTAAATTG
610638	0	Smp_scaff000078	319733	320098	AC(7)	CAG	RIGHT	CAGTCGGGCGTCA	1	LEFT	GTT	1	172,19	GTTTCTGTGCCGAGATTTAGTG	321,20	CAGTCGGGCGTCATCAGGTTAAACATCGTCTCC
611334	0	Smp_scaff000135	320673	320921	AT(7)	CAG	RIGHT	CAGTCGGGCGTCAT	1	LEFT	GTTT	0	41,20	GTTTCACCTAAGCTCTCGTTTACC	353,19	CAGTCGGGCGTCATCAGTCACCCGTTACAACAG
615327	1	Smp_scaff000257	913186	913401	AAAT(4)	CAG	RIGHT	CAGTCGGGCGTCATCA	0	LEFT	GTT	1	84,19	GTTTATTGGCGCTCTCTTGTAC	272,19	CAGTCGGGCGTCATCATTATTGTTGCCATCACAGG
617585	0	Smp_scaff000401	154297	154537	AAT(4)	CAG	RIGHT	CAGTCGGGCG	1	LEFT	GTTT	0	7,19	GTTTAACCCTGTGCTGAGAATTC	271,20	CAGTCGGGCGTCATCAGGGTGAAGATCTTG
624523	3	Smp_scaff009718	1639	1810	ACT(4)	CAG	RIGHT	CAGTCGGGCGTCATCA	0	LEFT	GTTT	0	37,19	GTTTACTTATTGCCTCCCTTCAG	384,20	CAGTCGGGCGTCATCATTTGCGTTGTTATTGATCTG
625926	2	Smp_scaff000178	558623	558924	AAGT(4)	CAG	RIGHT	CAGTCGGGCGTCATC	1	LEFT	GTTT	0	23,18	GTTTCGGCATACTGTCCTTCAC	189,19	CAGTCGGGCGTCATCAGATCAACAGGTTCCAAAC
626004	3	Smp_scaff000382	133242	133634	AT(6)	CAG	RIGHT	CAGTCGGGCGTCATCA	0	LEFT	GTTT	0	166,21	GTTTGCTGATGATAATTCTCCTTTG	379,19	CAGTCGGGCGTCATCACCATCGAATGCTAACTCTC
626993	2	Smp_scaff002158	1436	1778	AAT(5)	CAG	RIGHT	CAGTCGGGCGTCATC	1	LEFT	GTT	1	80,20	GTTTGAGAAATTAGCCAGCATAG	336,25	CAGTCGGGCGTCATCATACCACAGACACAAATATCTATTC
629506	2	Smp_scaff000018	1428320	1428482	ACT(17)	CAG	RIGHT	CAGTCGGGCGTCA	1	LEFT	GTTT	0	6,19	GTTTCAGCACTTCCTCCATCAAC	311,21	CAGTCGGGCGTCATCAGTCCTACACAGAAACCAG	Bad
633730	1	Smp_scaff000208	103089	103306	AAGT(5)	CAG	RIGHT	CAGTCGGGCGTCA	1	LEFT	GTTT	0	12,19	GTTTACGGATTAATTGTGCAATG	295,20	CAGTCGGGCGTCATCAGAGTGGGTTGAAGAATG
634695	3	Smp_scaff000260	93317	93537	AAC(6)	CAG	LEFT	CAGTCGGGCGTCAT	1	RIGHT	GTTT	0	110,20	CAGTCGGGCGTCATCATTCGAATAGATCAACACC	268,20	GTTTACAATAACCACGATAACCAG
634715	0	Smp_scaff000123	322019	322372	AAT(4)	CAG	RIGHT	CAGTCGGGCGTCATC	1	LEFT	GTTT	0	18,21	GTTTGCAATGAAACTGAAACATACC	312,19	CAGTCGGGCGTCATCAGCTTGCGATATTTCAAAG
640299	0	Smp_scaff001601	1901	2104	AAT(4)	CAG	LEFT	CAGTCGGGCGTCATCA	0	RIGHT	GTTT	0	82,19	CAGTCGGGCGTCATCACCTCATCCTCAGTCGTACC	238,19	GTTTCCAACCGAAGCTTATAATG
641046	2	Smp_scaff000556	33835	34004	AC(7)	CAG	LEFT	CAGTCGGGCGTCATCA	0	RIGHT	GTTT	0	25,19	CAGTCGGGCGTCATCAGAATTCCAAATGTCGTGAG	221,20	GTTTCAAGCAAACAACATCAAGTG
646310	2	Smp_scaff000080	183283	183626	AAC(4)	CAG	LEFT	CAGTCGGGCGTCAT	1	RIGHT	GTT	1	98,19	CAGTCGGGCGTCATCAACCAAACCAATGTCAAC	341,25	GTTTCTTTGGTAGATATAATGGTGATTC
651045	2	Smp_scaff000410	75056	75511	AAG(4)	CAG	RIGHT	CAGTCGGGCGTCATC	1	LEFT	GT	1	257,19	GTTTGGAACTAACTGCCAGTG	427,25	CAGTCGGGCGTCATCAACTTATGCTACATCCTAAATCAAC
652287	1	Smp_scaff000201	765292	765581	AAT(14)	CAG	LEFT	CAGTCGGGCGTCATCA	0	RIGHT	GTTT	0	21,20	CAGTCGGGCGTCATCATTAGTGTGTTTGGCTTCAAC	187,19	GTTTCCTCGAATGAAATCCTGAC	Good
661616	2	Smp_scaff010478	2748	3028	AAAT(5)	CAG	RIGHT	CAGTCGGGCGTCATCA	0	LEFT	GTTT	0	2,19	GTTTATTGGCGCTCTCTTGTATC	252,19	CAGTCGGGCGTCATCAGCGTGAAACAATCTGTGAG
662641	3	Smp_scaff000577	32545	32859	AAT(4)	CAG	RIGHT	CAGTCGGGCGTCATC	1	LEFT	GTT	1	9,19	GTTTGGCTGCTTCATTTAATTC	232,19	CAGTCGGGCGTCATCAAGGTTTCGGTACATATGG
669458	3	Smp_scaff000159	1053242	1053495	AAT(5)	CAG	RIGHT	CAGTCGGGCGTCAT	1	LEFT	GTT	1	191,20	GTTTACTAATGGTGCACGTGTTG	407,21	CAGTCGGGCGTCATCAACAGGAACATAAGCGATAC
675412	3	Smp_scaff000057	77070	77194	AAT(6)	CAG	RIGHT	CAGTCGGGCGTCAT	1	LEFT	G	1	13,19	GTTTATAGGAGCGGAGAAAG	189,18	CAGTCGGGCGTCATCAGGAAAGGTGTGCAGAC
678789	2	Smp_scaff000035	983376	983715	AAT(5)	CAG	RIGHT	CAGTCGGGCGTCATCA	0	LEFT	GTTT	0	3,20	GTTTATACCGAAACGAACACTTTC	237,19	CAGTCGGGCGTCATCACTGCAGCATTCAATTGTTG
678956	0	Smp_scaff000114	41591	41846	AAT(7)	CAG	LEFT	CAGTCGGGCGTCATCA	0	RIGHT	GTTT	0	74,19	CAGTCGGGCGTCATCAGAGCAGCTATTTCGTATCG	242,19	GTTTACCGTGGACAGTTCATCAG	Good
687074	0	Smp_scaff000234	268704	269024	AC(6)	CAG	RIGHT	CAGTCGGGCGTCATC	1	LEFT	GTTT	0	19,20	GTTTCGATTTCACTTTATCACTGG	273,22	CAGTCGGGCGTCATCAAAGTAGTTTACCCATCAAATG
688619	3	Smp_scaff000611	97091	97335	AAT(4)	CAG	RIGHT	CAGTCGGGCGTCAT	1	LEFT	GTTT	0	21,20	GTTTGTGACCTTGCACAGTCAATC	216,19	CAGTCGGGCGTCATCAATCGTATTCAGCGTCAG
688894	3	Smp_scaff000028	805933	806164	AAT(5)	CAG	RIGHT	CAGTCGGGCGTCATCA	0	LEFT	GTTT	0	3,21	GTTTATTAATCCCAATGAGTAGTCC	185,18	CAGTCGGGCGTCATCATAACTGGGTCCGTCTTTG
693507	0	Smp_scaff000378	125623	125797	AAT(4)	CAG	RIGHT	CAGTCGGGCGTCAT	1	LEFT	GTTT	0	38,19	GTTTAGAGAGTTAGGCGGTCTTG	208,19	CAGTCGGGCGTCATCAGCAAGCCTAGAATTCAC
697551	0	Smp_scaff000153	241346	241465	ATC(7)	CAG	RIGHT	CAGTCGGGCGTCATCA	0	LEFT	GTT	1	0,24	GTTTGATGATTTAGACTCATCGACTAG	166,22	CAGTCGGGCGTCATCAGGAAATAAATTGAGATGAAGAC	Bad
709716	0	Smp_scaff000048	664428	664717	AAT(4)	CAG	LEFT	CAGTCGGGCGTCAT	1	RIGHT	GTTT	0	65,19	CAGTCGGGCGTCATCAACATCTTGCAACACTCC	231,19	GTTTCAACACCTCGCATAACAAC
709829	2	Smp_scaff000031	947827	948007	ACT(4)	CAG	RIGHT	CAGTCGGGCGTCATC	1	LEFT	GTTT	0	7,22	GTTTCCTGTTCCACATTTATTATACG	168,22	CAGTCGGGCGTCATCACAATTTCAATGATAACGGTAG
721613	2	Smp_scaff015417	545	1010	AC(9)	CAG	LEFT	CAGTCGGGCGTCATCA	0	RIGHT	GTT	1	224,19	CAGTCGGGCGTCATCATTTGGCTTAGTTTGGAGTG	452,19	GTTTAGTGGAGTGGATGCAATG
726274	1	Smp_scaff000195	418182	418561	AAT(4)	CAG	LEFT	CAGTCGGGCGTCATCA	0	RIGHT	GT	1	48,19	CAGTCGGGCGTCATCATTGCCTACCCTTTAGATCC	314,19	GTTTGTATCATGGTGCGTTTC
729306	0	Smp_scaff000132	247541	247729	AAT(4)	CAG	LEFT	CAGTCGGGCGTCATCA	0	RIGHT	GTT	1	115,19	CAGTCGGGCGTCATCAGATCTTGCAGGCATTGTAG	278,19	GTTTACGCTGTGCTGAGAATTC
735249	1	Smp_scaff000196	737891	738171	AC(7)	CAG	LEFT	CAGTCGGGCGTCATCA	0	RIGHT	GTTT	0	242,20	CAGTCGGGCGTCATCATTCATTTGTGCTATGGAATG	506,26	GTTTAAGTTGTGAGAGTCAATTATCATTAC
736182	0	Smp_scaff000389	51280	51528	AT(14)	CAG	RIGHT	CAGTCGGGCGTCATC	1	LEFT	GTTT	0	213,20	GTTTCGGGTAAATAGGAGCTAAAG	428,19	CAGTCGGGCGTCATCAAGTGCAGAAGTGGAGTGG	Bad
744765	0	Smp_scaff000085	637058	637302	AT(8)	CAG	RIGHT	CAGTCGGGCGTCATCA	0	LEFT	GT	1	61,19	GTTTATCATTCTCGCCCATAC	403,26	CAGTCGGGCGTCATCAGCTGTTACTAGTCTTTCTATATGTTG
744971	1	Smp_scaff000126	754762	755165	AAT(5)...AAT(4)	CAG	LEFT	CAGTCGGGCGTCAT	1	RIGHT	GTT	1	171,19	CAGTCGGGCGTCATCAACAACTACCTCCGATTG	362,20	GTTTCTTTGATGTCTTGGTGGTC
746039	0	Smp_scaff000287	73925	74209	ATC(4)	CAG	RIGHT	CAGTCGGGCGTCATCA	0	LEFT	GTT	1	39,19	GTTTAGGATGAAATGGCCACTC	229,21	CAGTCGGGCGTCATCAGGTAGGAGTTAGATCGCAATC
746629	0	Smp_scaff000289	194386	194693	AT(8)	CAG	RIGHT	CAGTCGGGCGTCATCA	0	LEFT	GT	1	93,19	GTTTCGACAAACCATTCATTC	331,19	CAGTCGGGCGTCATCATGGATATTCGAGCGTAGTG
752370	0	Smp_scaff019006	119613	120061	AAT(4)	CAG	LEFT	CAGTCGGGCGTCATC	1	RIGHT	GTT	1	84,19	CAGTCGGGCGTCATCATATAAGCGCCTCACAATG	477,19	GTTTCCCAGAGAATTCCACATC
752951	0	Smp_scaff000263	1077833	1078294	ACT(4)	CAG	RIGHT	CAGTCGGGCGTCATC	1	LEFT	GT	1	119,20	GTTTCCTCAATTGACACCTCTG	386,23	CAGTCGGGCGTCATCAAATACACTAATTTAAGCGGTAC
755362	0	Smp_scaff000274	254080	254345	AAAC(4)	CAG	LEFT	CAGTCGGGCGTCATCA	0	RIGHT	GTT	1	11,22	CAGTCGGGCGTCATCACCACTCAACTTACCCACTAATC	344,19	GTTTGATGGGATTTGATGTTTG
756680	0	Smp_scaff000571	24374	24570	AAT(4)	CAG	LEFT	CAGTCGGGCGTCAT	1	RIGHT	GTTT	0	160,26	CAGTCGGGCGTCATCAGTTTGTTTCTAGTTTAGTTGAATG	428,20	GTTTATCCATCTTAATGCAAACAC
757227	0	Smp_scaff000618	152963	153176	AAT(10)	CAG	LEFT	CAGTCGGGCGTCAT	1	RIGHT	GT	1	53,20	CAGTCGGGCGTCATCACTAAACTGGCAAGATTTC	343,19	GTTTCAACGTGCCTTTATTTC	Good
757466	2	Smp_scaff000079	265842	265993	AAAT(4)	CAG	LEFT	CAGTCGGGCGTCATCA	0	RIGHT	GTTT	0	87,22	CAGTCGGGCGTCATCAGGATCAAATATATTTCCTTGAG	249,19	GTTTGTTCAGCGCATAAATTACC
758296	0	Smp_scaff000087	348331	348467	AG(8)	CAG	RIGHT	CAGTCGGGCGTCAT	1	LEFT	GTTT	0	1,21	GTTTGCAATGAGTACAACGTGAATC	234,21	CAGTCGGGCGTCATCATCTCCACAACTTCATTCTG
759084	2	Smp_scaff000101	737604	737807	AAT(4)	CAG	RIGHT	CAGTCGGGCGTCATC	1	LEFT	GTTT	0	40,21	GTTTAAACAATCGTGAAAGTCAATG	331,19	CAGTCGGGCGTCATCAAATCTGCACCTGGTAAAC
759194	3	Smp_scaff000070	1026477	1026666	ACTG(4)	CAG	RIGHT	CAGTCGGGCGTCATCA	0	LEFT	GTTT	0	76,20	GTTTATCTTGCTGTGCTAAAGAGG	388,19	CAGTCGGGCGTCATCATATGTTCAAACCGCATGAG
759236	2	Smp_scaff010303	569	982	AAAT(4)	CAG	LEFT	CAGTCGGGCGTCATC	1	RIGHT	GTTT	0	137,20	CAGTCGGGCGTCATCAACCTCATCATTCGATCAAG	442,17	GTTTCAAGCGACCAGGTATTG
762088	0	Smp_scaff000099	1256925	1257396	ACT(4)	CAG	LEFT	CAGTCGGGCGTCATCA	0	RIGHT	GTTT	0	111,19	CAGTCGGGCGTCATCAGGTCACGGCTTCCTACTAC	407,20	GTTTAATGCTTCTGAACAAATTTG
765330	2	Smp_scaff000169	149418	149800	AAT(5)...AAGT(4)	CAG	LEFT	CAGTCGGGCGTCATC	1	RIGHT	GT	1	232,19	CAGTCGGGCGTCATCAACCATACGTGTGCATACC	504,19	GTTTAGAAAGAAGGCCAGGAC
765835	2	Smp_scaff000117	342512	342778	AAT(4)	CAG	LEFT	CAGTCGGGCGTCATC	1	RIGHT	GTTT	0	6,19	CAGTCGGGCGTCATCAATTGCGATCCTTAACAAG	335,23	GTTTAATCTGAAATAATGATTGGTGAC
767276	0	Smp_scaff000553	138451	138856	AAT(7)	CAG	LEFT	CAGTCGGGCGTCATCA	0	RIGHT	GTTT	0	40,19	CAGTCGGGCGTCATCATTGTTGGATTGAACGAAAC	456,19	GTTTCGTTGCGACAATAACACTC	Bad
767446	2	Smp_scaff000059	293717	293905	ACTG(4)	CAG	LEFT	CAGTCGGGCGTCATCA	0	RIGHT	GTTT	0	122,19	CAGTCGGGCGTCATCATATTCACCACGACGAACTG	512,19	GTTTCTTCGACGCCTAACTAAAC
767952	3	Smp_scaff000072	69989	70318	AAT(4)	CAG	LEFT	CAGTCGGGCGTCATCA	0	RIGHT	GTTT	0	34,19	CAGTCGGGCGTCATCAGCATAATTTCGATGAGACC	294,19	GTTTAATCGGGTGGTGAATAAAC
769479	1	Smp_scaff000252	355297	355616	AAT(4)	CAG	RIGHT	CAGTCGGGCGTCATCA	0	LEFT	GTTT	0	27,19	GTTTAAACCTGACACTCCCATTC	439,19	CAGTCGGGCGTCATCACTACCTCCAACCACCAATC
770162	3	Smp_scaff000624	118864	119314	AACT(4)	CAG	LEFT	CAGTCGGGCGTCATCA	0	RIGHT	GTT	1	152,19	CAGTCGGGCGTCATCATTTCCGAGACAGTTCAATG	313,20	GTTTGGATCTTAGCTCTCCAGTC
771492	3	Smp_scaff000093	445943	446285	AAT(4)	CAG	LEFT	CAGTCGGGCGTCATC	1	RIGHT	GTT	1	146,19	CAGTCGGGCGTCATCAGGATTAAGCGTTGGATTC	528,20	GTTTGCCTTGTAATTCCTGTCTC
771823	3	Smp_scaff000180	153716	154111	AAC(4)	CAG	RIGHT	CAGTCGGGCGTCATCA	0	LEFT	G	1	57,19	GTTTCCAAGCTCAACAACAG	283,19	CAGTCGGGCGTCATCAGGTTTAATCCAGCAACAAC
772622	1	Smp_scaff000426	147788	148042	AT(9)	CAG	RIGHT	CAGTCGGGCGTCATCA	0	LEFT	GTTT	0	60,19	GTTTAACAGTTGCCTTGGGATAG	280,19	CAGTCGGGCGTCATCATTATTTATCCGCTGGTTTC
774031	3	Smp_scaff000284	142308	142460	AAGT(4)	CAG	RIGHT	CAGTCGGGCGTCATCA	0	LEFT	GTTT	0	75,19	GTTTCGAGAATCATCGACCTGAC	400,19	CAGTCGGGCGTCATCAGCTCTCACTTGGAATCCTC
775957	3	Smp_scaff000307	180551	180935	AAT(4)	CAG	LEFT	CAGTCGGGCGTCATCA	0	RIGHT	GTTT	0	256,19	CAGTCGGGCGTCATCAGTGGCTTGAAATTCACTTG	450,19	GTTTAGGATAAATGCCTCAGGTC
777317	2	Smp_scaff000320	268541	268851	ACT(9)	CAG	LEFT	CAGTCGGGCGTCAT	1	RIGHT	GTTT	0	121,19	CAGTCGGGCGTCATCAACAATCACCGTGGTAAC	428,20	GTTTGCACTGATCATGGTCATTTC	Bad
777997	2	Smp_scaff000143	14501	14959	AAT(16)	CAG	RIGHT	CAGTCGGGCGTCATCA	0	LEFT	GTT	1	136,19	GTTTGCATCCAATTTCGTACAC	409,18	CAGTCGGGCGTCATCACCACATTAGGCCAACAAG	Good
778554	0	Smp_scaff000053	803348	803602	ACTG(4)	CAG	RIGHT	CAGTCGGGCGTCA	1	LEFT	GTTT	0	115,19	GTTTCGACAACTGCATCTCTGTG	440,20	CAGTCGGGCGTCATCATAGCAAGCGTAACACTG
779019	2	Smp_scaff002006	81527	81732	AG(7)	CAG	RIGHT	CAGTCGGGCGTCATCA	0	LEFT	GTTT	0	44,18	GTTTGCCATGTGAGAGCATTTC	217,19	CAGTCGGGCGTCATCACTACTTCCCAGCTTTGATG
780619	2	Smp_scaff000006	2481950	2482248	AAAT(4)	CAG	RIGHT	CAGTCGGGCGTCATCA	0	LEFT	GT	1	0,17	GTTTGGCGCTCTCTTGTAC	348,19	CAGTCGGGCGTCATCATTGGTCTGTAAAGCGTGTG
788733	0	Smp_scaff004519	1061	1370	AG(7)	CAG	LEFT	CAGTCGGGCGTCATC	1	RIGHT	GTTT	0	95,19	CAGTCGGGCGTCATCAAGCGTTCACAATCACATG	304,21	GTTTAATCACTGACCAACCGTATAC
790792	3	Smp_scaff000113	433045	433452	AAAT(4)	CAG	LEFT	CAGTCGGGCGTCATCA	0	RIGHT	GTT	1	38,21	CAGTCGGGCGTCATCACCTTTGCAATAATATGTGTCC	450,20	GTTTGTCAGGCTCTACATTGGTC
793520	2	Smp_scaff000184	348858	349285	AAT(4)	CAG	LEFT	CAGTCGGGCGTCATCA	0	RIGHT	GTTT	0	210,19	CAGTCGGGCGTCATCATGTCACTCGTCGACAAATG	431,20	GTTTAGATTTGAAGCAGACGGTAG
794713	2	Smp_scaff000271	56506	56959	AAT(5)	CAG	LEFT	CAGTCGGGCGTCAT	1	RIGHT	GTTT	0	22,19	CAGTCGGGCGTCATCATGGAATTCGGTGATAAG	270,20	GTTTAATGGAAACTTTACCACTGG
803694	0	Smp_scaff000038	1615815	1615954	AAG(4)	CAG	LEFT	CAGTCGGGCGTCAT	1	RIGHT	GTTT	0	62,20	CAGTCGGGCGTCATCACCAATCTCTTCGTTATTG	379,19	GTTTACCTTGATGCATTAACAGC
803901	1	Smp_scaff000013	492121	492640	AAT(5)	CAG	RIGHT	CAGTCGGGCGTCAT	1	LEFT	GTT	1	90,19	GTTTGTCGGCGTACATAATCAC	475,19	CAGTCGGGCGTCATCAGTTGCTTCCTGGTCTTC
809189	0	Smp_scaff000177	326271	326551	AT(6)	CAG	LEFT	CAGTCGGGCGTCATCA	0	RIGHT	GTTT	0	182,19	CAGTCGGGCGTCATCAGGTACCTCTTCAGCCATTC	393,19	GTTTCAGAGGTGCGTTAAATAGC
809497	0	Smp_scaff000316	240686	241038	AAAC(4)	CAG	LEFT	CAGTCGGGCGTCATC	1	RIGHT	G	1	131,19	CAGTCGGGCGTCATCACTTACCAGGCAAAGGAAC	329,19	GTTTGATGCGACGAATAAAC
810072	3	Smp_scaff019015	102036	102145	AT(6)	CAG	LEFT	CAGTCGGGCGTCATCA	0	RIGHT	GTTT	0	127,19	CAGTCGGGCGTCATCATCCAGCCATTCATTTGTAG	423,19	GTTTCATTGCAGGTCAGTGTAGG
814630	1	Smp_scaff000619	445478	445781	ACT(5)...ACC(7)	CAG	LEFT	CAGTCGGGCGTCATCA	0	RIGHT	GTT	1	12,20	CAGTCGGGCGTCATCATCCCTCAACTCCACTACTTC	256,19	GTTTGCACCAGATGACGTAATC
817328	1	Smp_scaff000043	304262	304446	ATC(5)	CAG	LEFT	CAGTCGGGCGTCATCA	0	RIGHT	GTTT	0	6,23	CAGTCGGGCGTCATCATGTCTAAATGCAAGATATACTGG	155,20	GTTTGCCATGTACAGTTCCTTCAC
818329	1	Smp_scaff000129	1668022	1668439	AAT(5)	CAG	LEFT	CAGTCGGGCGTCATCA	0	RIGHT	GT	1	101,19	CAGTCGGGCGTCATCACTTGCACTTGTACCGATTC	387,19	GTTTAAGAGCAATGCCATCAC
820576	3	Smp_scaff000188	582725	582855	ACTG(5)	CAG	LEFT	CAGTCGGGCGTCAT	1	RIGHT	GTTT	0	52,21	CAGTCGGGCGTCATCATCTCCAAACTTGAACAATG	256,19	GTTTGCTGCCTACGTTAATCATG
820805	3	Smp_scaff000049	1781529	1781727	AC(6)	CAG	RIGHT	CAGTCGGGCGTCATCA	0	LEFT	G	1	100,21	GTTTCATTTCAAGTCCTCATTG	311,21	CAGTCGGGCGTCATCATCTCACCGTCTATTATTCCTC
821750	0	Smp_scaff000424	122555	122942	AC(8)	CAG	LEFT	CAGTCGGGCGTCATCA	0	RIGHT	GTT	1	182,19	CAGTCGGGCGTCATCATCGAAACACTGAACAGCAC	374,19	GTTTCGACAGTTGCCAGTAAAG
822157	3	Smp_scaff000149	373256	373421	AAC(4)	CAG	RIGHT	CAGTCGGGCGTCAT	1	LEFT	GTT	1	79,20	GTTTGCTTTATTATGCCAACAAC	340,20	CAGTCGGGCGTCATCACATCCACGGTAGTCTAGC
823366	2	Smp_scaff000281	12492	12608	ATC(4)	CAG	LEFT	CAGTCGGGCGTCATCA	0	RIGHT	GTTT	0	40,19	CAGTCGGGCGTCATCATTTCTAGCGCCTTTATCAC	343,19	GTTTCGGCTGCTGTTACTATGAG
828699	0	Smp_scaff000187	240451	240748	AAAT(4)	CAG	LEFT	CAGTCGGGCGTCATCA	0	RIGHT	GTT	1	145,20	CAGTCGGGCGTCATCATGATCCACTTCCACTTGTTC	350,19	GTTTATTGGCGCTCTCTTGTAC
829157	3	Smp_scaff000256	130361	130689	AAGT(6)	CAG	LEFT	CAGTCGGGCGTCATCA	0	RIGHT	G	1	13,20	CAGTCGGGCGTCATCACTGGTGGCTAATTTACATTC	419,20	GTTTGACCTATGCTCCTTCAC	Bad
831527	2	Smp_scaff000017	1355971	1356359	ATC(7)	CAG	LEFT	CAGTCGGGCGTCA	1	RIGHT	GTT	1	76,22	CAGTCGGGCGTCATCACTTTCAGTAGGATTTGTTG	361,19	GTTTCGACGTCAAGCACTGTAC	Good
832098	0	Smp_scaff000066	614035	614304	AC(7)	CAG	RIGHT	CAGTCGGGCGTCATC	1	LEFT	G	1	8,19	GTTTCAGCCTTCTTCACATG	331,22	CAGTCGGGCGTCATCAGATTGTAAGTCATATGGTTCC
832457	0	Smp_scaff000039	445326	445588	AAT(6)...AAT(5)	CAG	RIGHT	CAGTCGGGCGTCATCA	0	LEFT	GTT	1	53,23	GTTTGACGGTTAATTAATTACAAGTC	263,23	CAGTCGGGCGTCATCATTTAAAGTGATCACCAAAGAATC
833216	2	Smp_scaff000154	700191	700517	AAC(4)...ATC(4)	CAG	RIGHT	CAGTCGGGCGTCATC	1	LEFT	GTTT	0	11,18	GTTTGTCCTGGTTGCATTGAAG	245,19	CAGTCGGGCGTCATCACAAGAACGTCAAGCATTC
835229	3	Smp_scaff000324	208424	208829	ATC(5)	CAG	RIGHT	CAGTCGGGCGTCATCA	0	LEFT	GTT	1	54,19	GTTTCTTGGCGATTATTCATTG	338,19	CAGTCGGGCGTCATCAGTGGTCATAGAAGCGTTTG
835405	0	Smp_scaff000100	13652	13842	AAT(5)	CAG	RIGHT	CAGTCGGGCGTCATCA	0	LEFT	GTT	1	22,21	GTTTCCAGCAAATACCTATTGAAG	227,19	CAGTCGGGCGTCATCATTAGTCCATTGGCGATTAG
836796	0	Smp_scaff000248	551101	551338	AT(8)	CAG	RIGHT	CAGTCGGGCGTCATC	1	LEFT	GTT	1	5,20	GTTTGTCAGTACCAGTGGAGTTG	295,19	CAGTCGGGCGTCATCATTTGCAACTTACGAGCTC
840723	1	Smp_scaff000430	501880	502294	ATC(4)	CAG	RIGHT	CAGTCGGGCGTCAT	1	LEFT	GTTT	0	119,19	GTTTGTCCTAACGCTACCACTGG	388,19	CAGTCGGGCGTCATCAGCTTTACCATCGCATAC
842477	2	Smp_scaff005126	296	399	AATC(4)...AC(7)	CAG	RIGHT	CAGTCGGGCGT	1	LEFT	GT	1	71,19	GTTTAGCGATGGATGAGAAAG	242,19	CAGTCGGGCGTCATCACCACACTCCTCTCC
844777	3	Smp_scaff019018	91359	91706	ATC(4)	CAG	LEFT	CAGTCGGGCGTCATCA	0	RIGHT	GTTT	0	113,20	CAGTCGGGCGTCATCATCCTTCATTACTGGAAGAAG	351,20	GTTTAAACAATCAAATTCGAGCTC
846539	1	Smp_scaff000310	328077	328280	AAAT(4)	CAG	LEFT	CAGTCGGGCGTCATCA	0	RIGHT	G	1	137,21	CAGTCGGGCGTCATCAGAGTTCTAGTTCTCCCAGAGC	437,19	GTTTGTCACCGGCTAGTATG
850902	3	Smp_scaff000034	174629	174958	AAAT(4)	CAG	LEFT	CAGTCGGGCGTCA	1	RIGHT	GTTT	0	71,21	CAGTCGGGCGTCATCAATTGTTTAACGAATCACC	415,19	GTTTCCCTCATACAAACCAAATG
851350	1	Smp_scaff000025	903516	903989	AAT(4)	CAG	RIGHT	CAGTCGGGCGTCATCA	0	LEFT	GTTT	0	265,19	GTTTGCATGCTTGTACCAGTTTC	501,26	CAGTCGGGCGTCATCACCAATAGTAAACGTATAGCAATAATC
851414	2	Smp_scaff000183	280096	280459	ATC(5)	CAG	LEFT	CAGTCGGGCGTCAT	1	RIGHT	GTTT	0	87,20	CAGTCGGGCGTCATCAAATCGTGCAGCTATATTC	292,20	GTTTAGACAGCAAAGGAATTATCG
852754	3	Smp_scaff000330	186930	187250	AAT(5)	CAG	LEFT	CAGTCGGGCGTCAT	1	RIGHT	GTTT	0	34,21	CAGTCGGGCGTCATCAGTCCTAGTCAATGCATAAG	262,20	GTTTCAGATGTGTACCAGGCCTAC
853051	2	Smp_scaff001317	708	1042	AC(6)	CAG	LEFT	CAGTCGGGCGTCATCA	0	RIGHT	GTTT	0	5,21	CAGTCGGGCGTCATCATTCCTGTAATAACTCGAAATG	211,19	GTTTCCAACGTGCAGAATAAATC
854417	2	Smp_scaff000620	64635	65000	ATC(4)	CAG	RIGHT	CAGTCGGGCGTCAT	1	LEFT	GTTT	0	1,23	GTTTAACCAATTATGTAATCGTCATTC	354,22	CAGTCGGGCGTCATCAATCTTACAATGGTCAAAGTC
855392	2	Smp_scaff000404	163651	163946	ATC(4)	CAG	RIGHT	CAGTCGGGCGTCATC	1	LEFT	GTT	1	0,19	GTTTGCGTATTATGGGTTATCG	214,20	CAGTCGGGCGTCATCAATACCTTCGGAACAAGATG
857474	2	Smp_scaff000376	96099	96231	AAC(5)	CAG	RIGHT	CAGTCGGGCGTCATCA	0	LEFT	GTTT	0	9,20	GTTTAATGGCAATGATTATTTGTC	277,20	CAGTCGGGCGTCATCATGGTAATCAGGCATCATATG
858650	1	Smp_scaff000036	597764	598023	AAT(4)...AAT(12)	CAG	RIGHT	CAGTCGGGCGTCATCA	0	LEFT	G	1	21,19	GTTTGCTGAGCTTGAGATTG	312,19	CAGTCGGGCGTCATCACTTCTGTCCCATCGATACC	Good
862969	2	Smp_scaff000298	187604	188092	AGC(4)	CAG	LEFT	CAGTCGGGCGTCATCA	0	RIGHT	GTTT	0	96,19	CAGTCGGGCGTCATCATCTCCGTGACCACATTTAG	352,19	GTTTATATCGCCACCTCCTAGAC
877891	0	Smp_scaff000387	127756	128092	AAT(4)	CAG	LEFT	CAGTCGGGCGTCATC	1	RIGHT	GTTT	0	63,19	CAGTCGGGCGTCATCAAGGTCTCCGGTGCTATAC	295,21	GTTTCGGGTGCAAATAATTAAATAG
880776	3	Smp_scaff000240	326001	326138	AAT(5)	CAG	RIGHT	CAGTCGGGCGTCATCA	0	LEFT	GTT	1	59,20	GTTTAACCGTCATTTAGCCTCAG	209,20	CAGTCGGGCGTCATCATTTAACCCAAGCAAATAGAG
881125	2	Smp_scaff000116	638134	638465	ACTC(14)...ACTC(6)	CAG	RIGHT	CAGTCGGGCGTCATCA	0	LEFT	GTTT	0	25,19	GTTTAGTTCCACCGTACCATCTC	453,18	CAGTCGGGCGTCATCATTGCGAATAGGAGTGGAC	Bad
882689	1	Smp_scaff002004	384901	385186	ATC(5)	CAG	LEFT	CAGTCGGGCGTCATC	1	RIGHT	GTTT	0	27,20	CAGTCGGGCGTCATCACCACAACAACTTCGTCATC	187,19	GTTTGACCGGACTGTTAGGATTG
883164	2	Smp_scaff010528	51402	51713	AC(9)	CAG	LEFT	CAGTCGGGCGTCA	1	RIGHT	GTT	1	53,18	CAGTCGGGCGTCATCAACCAACAAACGATCC	351,21	GTTTGGATGTTTGTGAGATTTCTG
883799	2	Smp_scaff000200	918971	919157	AAT(4)	CAG	LEFT	CAGTCGGGCGTCATCA	0	RIGHT	GTTT	0	27,19	CAGTCGGGCGTCATCAGGTTGTGGAGCGTATAAAC	250,19	GTTTCCTCAGGCTACTTCAGAGC
886549	0	Smp_scaff000020	209044	209281	AAT(4)	CAG	LEFT	CAGTCGGGCGTCATCA	0	RIGHT	GTTT	0	20,19	CAGTCGGGCGTCATCACCACTGTCAGGATGGATTG	214,20	GTTTCGTCATTACAACAACAGACC
889342	0	Smp_scaff000091	230884	231201	ATC(4)	CAG	LEFT	CAGTCGGGCGTCATCA	0	RIGHT	GTTT	0	62,19	CAGTCGGGCGTCATCAGTCGATCTAATGGCACTTG	214,19	GTTTATCCTGCAGAATCTTGGAC
889364	2	Smp_scaff000432	334275	334734	AAT(4)	CAG	RIGHT	CAGTCGGGCGTCATCA	0	LEFT	GTTT	0	83,22	GTTTGAATTCATTGCTGGTATAATTG	273,19	CAGTCGGGCGTCATCAGCTGTAAACAATGGCTACC
889620	1	Smp_scaff000022	495546	495669	AT(8)	CAG	RIGHT	CAGTCGGGCGTCATCA	0	LEFT	GTTT	0	2,21	GTTTGGTGATGATTCCTGTGTAATG	153,19	CAGTCGGGCGTCATCATCTCTCAATCTCGGATGTG
895882	2	Smp_scaff018906	1039	1270	AG(7)	CAG	LEFT	CAGTCGGGCGTCATCA	0	RIGHT	GTTT	0	113,20	CAGTCGGGCGTCATCAGCAACTATTTCGATCAGCTC	296,22	GTTTCCAGTTGACAAATAATGGATAG
896697	1	Smp_scaff002008	91842	92065	AT(7)	CAG	LEFT	CAGTCGGGCGTCATCA	0	RIGHT	GTTT	0	92,16	CAGTCGGGCGTCATCAGCAGCCAACTCGAATG	329,19	GTTTGCGAATTCATCATCATTTG
897922	1	Smp_scaff000527	67836	68175	AAT(4)	CAG	LEFT	CAGTCGGGCGTCATCA	0	RIGHT	GTT	1	71,19	CAGTCGGGCGTCATCAGCTAATAATCGTCCGAAAG	296,19	GTTTGAAACCAATGAACACAGG
899012	3	Smp_scaff019019	248443	248758	AT(7)	CAG	LEFT	CAGTCGGGCGTCATCA	0	RIGHT	GTTT	0	0,23	CAGTCGGGCGTCATCATAAAGCATAAACATAATGGAGAG	283,19	GTTTGATGATCTTGGCTGGAAAC
901365	3	Smp_scaff001765	45388	45572	AAT(6)	CAG	RIGHT	CAGTCGGGCGTCATC	1	LEFT	GT	1	31,20	GTTTGATAAAGCCAAGAAGAGG	329,19	CAGTCGGGCGTCATCATTTGTTCGTTCCAATTTC
902691	3	Smp_scaff000198	243784	244073	AAT(4)	CAG	LEFT	CAGTCGGGCGTCA	1	RIGHT	GTTT	0	102,26	CAGTCGGGCGTCATCATACATTTCATGAGTAGATAGTGG	278,23	GTTTACTATCAATATGGACATGAAATG
903751	0	Smp_scaff001974	1560	1927	AC(8)	CAG	LEFT	CAGTCGGGCGTCATCA	0	RIGHT	GTT	1	37,19	CAGTCGGGCGTCATCATTTCAACAACCACCAAATC	350,19	GTTTGATTCATAAGCGGACATG
908330	2	Smp_scaff000623	535989	536208	AAT(4)	CAG	LEFT	CAGTCGGGCGTCATC	1	RIGHT	GTTT	0	1,20	CAGTCGGGCGTCATCAGTACGGGCTATGTAACTGG	310,19	GTTTCGTGTTTAGTGCCTCTTTG
908650	1	Smp_scaff000591	243220	243543	AAT(4)	CAG	LEFT	CAGTCGGGCGTCATCA	0	RIGHT	GTTT	0	20,26	CAGTCGGGCGTCATCATGAATATAGAAAGTGATAACTGAGTG	285,20	GTTTCATTCTCAGTCGTCCAATTC
909927	3	Smp_scaff000587	24484	24704	ACT(6)	CAG	RIGHT	CAGTCGGGCGTCATCA	0	LEFT	GTTT	0	45,20	GTTTCCGGAGAGAGAATTTGTATG	304,19	CAGTCGGGCGTCATCAGCTACGTCGTCATTTCTTC
916050	0	Smp_scaff000218	282644	282992	AAT(4)	CAG	RIGHT	CAGTCGGGCGTCA	1	LEFT	GTTT	0	2,23	GTTTCGCCATATTCAGTTGTATAAATC	278,19	CAGTCGGGCGTCATCATTCAATACGCCACATC
921559	3	Smp_scaff000003	800173	800508	AG(6)	CAG	LEFT	CAGTCGGGCGTCATCA	0	RIGHT	GTTT	0	32,19	CAGTCGGGCGTCATCATACAAATCCGCTGTCGTAC	229,20	GTTTAAAGCTTCATTTCACAGCTC
929104	3	Smp_scaff000415	35536	35735	AAGT(4)	CAG	RIGHT	CAGTCGGGCGTCATC	1	LEFT	GTTT	0	43,19	GTTTCGGTTGTGCAATCAATAAC	393,19	CAGTCGGGCGTCATCAAAGGTCAAAGGAAAGAGG
929589	3	Smp_scaff000331	507805	508069	AT(6)	CAG	LEFT	CAGTCGGGCGTCATC	1	RIGHT	GTT	1	43,23	CAGTCGGGCGTCATCACTCAGCCCTATATTATGAATTG	193,19	GTTTGATCGTAGCTGCTCGTAG
936275	0	Smp_scaff000210	40535	40844	AAT(4)	CAG	LEFT	CAGTCGGGCGTCATCA	0	RIGHT	GTTT	0	13,23	CAGTCGGGCGTCATCAGAACGGAATAAAGATAAACAAAC	360,19	GTTTCCTTCAACACATGCTATGC
936593	3	Smp_scaff000158	671104	671511	AAT(4)	CAG	LEFT	CAGTCGGGCGTCATCA	0	RIGHT	GTTT	0	134,19	CAGTCGGGCGTCATCATCCAATTCTTCAACGAAAC	412,19	GTTTATGATACAATCGCCATCAG
939022	3	Smp_scaff000288	143883	144179	ACT(5)...ACG(6)	CAG	LEFT	CAGTCGGGCGTCATC	1	RIGHT	GTT	1	37,19	CAGTCGGGCGTCATCATATTAGCCGCAGTCGTAG	286,19	GTTTGAAGGAGGAAGGCTACTG
940114	3	Smp_scaff000097	451608	451911	AAT(4)	CAG	LEFT	CAGTCGGGCGTCATCA	0	RIGHT	GTT	1	94,19	CAGTCGGGCGTCATCATTTAGGTCGTGGAATTGTG	421,20	GTTTCACCTGATTCCTGTTGTTC
940634	3	Smp_scaff000418	232171	232426	AAT(5)	CAG	RIGHT	CAGTCGGGCGTCATCA	0	LEFT	GTTT	0	197,20	GTTTAAACAAATTTGGATCGATTG	347,19	CAGTCGGGCGTCATCATACCATGGCTGTCAACAAC
942421	1	Smp_scaff000223	185895	186085	AAC(4)	CAG	RIGHT	CAGTCGGGCGTCATCA	0	LEFT	GTT	1	19,20	GTTTCGCCAGTATTGAGATCTTC	226,19	CAGTCGGGCGTCATCATATTTCCTCATTCGCTTTC
945270	1	Smp_scaff000019	1130391	1130654	AT(6)	CAG	LEFT	CAGTCGGGCGTCATCA	0	RIGHT	GTTT	0	11,20	CAGTCGGGCGTCATCATTCCCTATTTGATTGCTCTC	240,20	GTTTCGTAAGTCCCTACATCGTAC
949873	2	Smp_scaff000016	784738	785084	ACT(4)	CAG	RIGHT	CAGTCGGGCGTCATCA	0	LEFT	GTTT	0	63,19	GTTTAAGGTCCGACGATAATGAC	214,19	CAGTCGGGCGTCATCAGTTCACGTTTGGCATCTAG
951680	0	Smp_scaff000185	10752	10980	AAC(4)	CAG	LEFT	CAGTCGGGCGTCATCA	0	RIGHT	GTTT	0	80,18	CAGTCGGGCGTCATCAGCTTGCAATCTGGGATAC	284,19	GTTTGACGGTGACAACAAACATG
956762	2	Smp_scaff000588	22151	22311	ATC(6)	CAG	RIGHT	CAGTCGGGCGTCATCA	0	LEFT	GTTT	0	14,20	GTTTGCCCTATGGTTAAGACATTG	233,24	CAGTCGGGCGTCATCACCTGCTACAACTAACATTATAAGG
966172	3	Smp_scaff018981	5992	6214	AT(9)	CAG	LEFT	CAGTCGGGCGTCATC	1	RIGHT	GTT	1	7,20	CAGTCGGGCGTCATCACAAGAAGCACCAATCAGAG	228,20	GTTTGGTGGATGAACGAACATAC
967803	0	Smp_scaff000047	904747	904919	AT(6)	CAG	RIGHT	CAGTCGGGCGTCATCA	0	LEFT	GT	1	88,24	GTTTGACAACAAGACCATATAACTTC	273,22	CAGTCGGGCGTCATCAGCTAAACGTTCTAATTCTAAGC
975157	0	Smp_scaff000131	2265538	2265679	AATG(4)	CAG	RIGHT	CAGTCGGGCGTCATCA	0	LEFT	GT	1	87,23	GTTTGTCCATCATTCTTTATCAATC	274,21	CAGTCGGGCGTCATCATGTTATTCTAATACCGGAAAG
976113	1	Smp_scaff000130	1125593	1125938	AAT(4)	CAG	LEFT	CAGTCGGGCGTCATCA	0	RIGHT	GTT	1	133,20	CAGTCGGGCGTCATCATTTCCAGGAGATGTTACACC	326,21	GTTTGGTGATACTTCGATTACCAC
982231	1	Smp_scaff000046	729831	729958	AT(6)	CAG	RIGHT	CAGTCGGGCGTCATCA	0	LEFT	GTTT	0	0,20	GTTTAAAGCCGTTTGTAGTTGATC	213,19	CAGTCGGGCGTCATCATGGAGTTGGTTGGTATAGC
983319	2	Smp_scaff000259	493239	493673	AAT(4)	CAG	RIGHT	CAGTCGGGCGTCATCA	0	LEFT	GTTT	0	154,19	GTTTGATTCCCGTTTCACTCTTG	389,19	CAGTCGGGCGTCATCATGTGTTAGCTGGGAGGATC
992048	1	Smp_scaff000216	164028	164255	AT(6)	CAG	LEFT	CAGTCGGGCGTCATC	1	RIGHT	GTT	1	37,23	CAGTCGGGCGTCATCAATATCCCTTCAGAGTTAGTCAC	198,24	GTTTGTGTTTAAATCTCTGGTTACATC
995512	3	Smp_scaff000235	106548	106739	ACT(8)...ACT(4)...ACT(5)	CAG	RIGHT	CAGTCGGGCGTCATC	1	LEFT	GTT	1	84,19	GTTTGTAAATCGCATGGAATTC	381,25	CAGTCGGGCGTCATCACCAGCATTATCTACTACGTCTAAC
1003735	2	Smp_scaff000083	458529	458880	ACT(4)	CAG	RIGHT	CAGTCGGGCGTCAT	1	LEFT	GTTT	0	92,19	GTTTATTGATGAATTGCGAATTG	295,19	CAGTCGGGCGTCATCATTGGCACCACTAAGCTC
1006619	1	Smp_scaff000162	189011	189307	AAT(4)	CAG	RIGHT	CAGTCGGGCGTCATCA	0	LEFT	GTTT	0	103,21	GTTTAAATTCAGTTGTCTCGTGTTG	266,21	CAGTCGGGCGTCATCATCCATTTACACAACAAGAAAG
1016966	1	Smp_scaff000192	625307	625535	ACG(4)	CAG	LEFT	CAGTCGGGCG	1	RIGHT	GTTT	0	48,22	CAGTCGGGCGTCATCAATGTCTGGAGTTACAC	198,19	GTTTGTGGCTGTTGTCGTTTATC
1023615	2	Smp_scaff000296	172315	172561	AAC(4)	CAG	LEFT	CAGTCGGGCGTCATCA	0	RIGHT	GT	1	0,21	CAGTCGGGCGTCATCATGTAAATTCTCCATTGTCAAG	167,20	GTTTCGGGATAATTTCATTCAC
1041275	0	Smp_scaff000578	52647	52877	AAT(4)	CAG	LEFT	CAGTCGGGCGTCAT	1	RIGHT	GTT	1	5,24	CAGTCGGGCGTCATCAATTACTGTTAGTTTGGAAGTTG	231,20	GTTTCTGAGGTGGTGGTGATTAG
1045964	0	Smp_scaff000325	414744	414821	AAT(6)	CAG	RIGHT	CAGTCGGGCGTCATC	1	LEFT	GTTT	0	33,19	GTTTGCAGCTCAGTCAACAACAG	207,21	CAGTCGGGCGTCATCAGGGAGTTTACAGAGCTGATC
1047791	0	Smp_scaff011211	389	559	ATC(4)	CAG	LEFT	CAGTCGGGCGTCATCA	0	RIGHT	GTTT	0	19,23	CAGTCGGGCGTCATCACTTTAATATTGCAATCATTCACC	175,26	GTTTGGTGATTAAACTAATAATTGAAGTGC
Primers from loci with ID's highlighted in this color have been tested but did not work well (didn't amplify, weren't polymorphic, or were hard to score genotypes)
Primers from loci with ID's highlighted in this color have been tested and DID work well
