# Supplementary material for: Significant variance in genetic diversity among populations of Schistosoma haematobium detected using microsatellite DNA loci from a genome-wide database
Source: Parasit Vectors. 2013 Oct 17;6:300. doi: 10.1186/1756-3305-6-300 (PMC3874762; doi:10.1186/1756-3305-6-300)
Supplement: Additional file 4: Table S4 — Genotypes of the 72 S. haematobium samples used in this study, the reduced set of 69 analyzed, and output from population differentiation measures obtained from GenAlEx are given in this excel workbook. [file 1756-3305-6-300-S4.xls]

## Sheet: Sample_Information
This sheet is the Schistosoma haematobium sample information for the article below. This workbook contains additional sheets with input used for and output from GenAlEx.
Glenn, T.C., S. L. Lance, A. M. McKee, B. L. Webster, A. M. Emery, A. Zerlotini, G. Oliveira, D. Rollinson, and B. C. Faircloth. Microsatellite DNA loci from a genome-wide database show significant variance in genetic diversity among populations of Schistosoma haematobium. Parasites and Vectors 2013
ID	Population	MNH ID#	Locality	Latitude	Longitude	Notes
Senegal_F_1	pop1	3292	Podor, Senegal	16°37'N	15°62'W	Inf 1/11/95
Senegal_F_2	pop1	3292
Senegal_F_3	pop1	3292
Senegal_F_4	pop1	3292
Senegal_F_5	pop1	3292
Senegal_F_6	pop1	3292
Senegal_M_1	pop1	3292
Senegal_M_2	pop1	3292
Senegal_M_3	pop1	3292
Senegal_M_4	pop1	3292
Senegal_M_5	pop1	3292
Senegal_M_6	pop1	3292
Zanzibar_F_1	pop2	3739	Kinyasini, Unguja, Zanzibar	5°58.244S	39°18.478W	Inf 9/7/99
Zanzibar_F_2	pop2	3739
Zanzibar_F_3	pop2	3739
Zanzibar_F_4	pop2	3739
Zanzibar_F_5	pop2	3739
Zanzibar_F_6	pop2	3739
Zanzibar_M_1	pop2	3739
Zanzibar_M_2	pop2	3739
Zanzibar_M_3	pop2	3739
Zanzibar_M_4	pop2	3739
Zanzibar_M_5	pop2	3739
Zanzibar_M_6	pop2	3739
Malawi_F_1	pop3	887	Katete Stream	14°14'S	33°33'E	Frozen 12/03/86
Malawi_F_2	pop3	887
Malawi_F_3	pop3	887
Malawi_F_4	pop3	887
Malawi_F_5	pop3	887
Malawi_F_6	pop3	887
Malawi_M_1	pop3	887
Malawi_M_2	pop3	887
Malawi_M_3	pop3	887
Malawi_M_4	pop3	887
Malawi_M_5	pop3	887
Malawi_M_6	pop3	887
Mauritius_F_1	pop4	2675	Vallee Pitot	20°9'53"S	57°30'47"E	Inf 7/7/92
Mauritius_F_2	pop4	2675
Mauritius_F_3	pop4	2675
Mauritius_F_4	pop4	2675
Mauritius_F_5	pop4	2675
Mauritius_F_6	pop4	2675
Mauritius_M_1	pop4	2675
Mauritius_M_2	pop4	2675
Mauritius_M_3	pop4	2675
Mauritius_M_4	pop4	2675
Mauritius_M_5	pop4	2675
Mauritius_M_6	pop4	2675
Nigeria_F_1	pop5	750	Kano (Rimin Gado Dam)	11°57'54"N	8°15'00"E	Froz 13/12/1985
Nigeria_F_2	pop5	750
Nigeria_F_3	pop5	750
Nigeria_F_4	pop5	750
Nigeria_F_5	pop5	750
Nigeria_F_6	pop5	750
Nigeria_M_1	pop5	750
Nigeria_M_2	pop5	750
Nigeria_M_3	pop5	750
Nigeria_M_4	pop5	750
Nigeria_M_5	pop5	750
Nigeria_M_6	pop5	750
SouthAfrica_F_1	pop6	2135	Kosi Bay system, Kwazulu Natal	27°0'0"S	32°50'0"	SSN 41 _ inf_ 14/8/91
SouthAfrica_F_2	pop6	2135
SouthAfrica_F_3	pop6	2135
SouthAfrica_F_4	pop6	2135
SouthAfrica_F_5	pop6	2135
SouthAfrica_F_6	pop6	2135
SouthAfrica_M_1	pop6	2135
SouthAfrica_M_2	pop6	2135
SouthAfrica_M_3	pop6	2135
SouthAfrica_M_4	pop6	2135
SouthAfrica_M_5	pop6	2135
SouthAfrica_M_6	pop6	2135

## Sheet: all data_72
15	72	6	12	12	12	12	12	12	1	72
R codominant data			Pop1	Pop2	Pop3	Pop4	Pop5	Pop6		Region1																							failed	failed	failed	failed		failed
ID		Schisto19		Schisto21		Schisto24		Schisto25		Schisto26		Schisto27		Schisto29		Schisto30		Schisto31		Schisto32		Schisto34		Schisto35		Schisto39		Schisto42		Schisto43			alleles	loci	alleles	loci	notes	loci	#
Senegal_F_1	pop1	274	292	186	186	300	300	301	304	301	304	333	333	321	321	321	330	229	229	201	201	210	213	260	260	189	192	214	222	300	306		0	0	0	0		0	50
Senegal_F_2	pop1	277	289	186	186	300	300	289	304	295	301	333	341	318	321	321	324	229	229	198	198	210	213	260	260	192	210	226	226	300	300		0	0	0	0		1	14
Senegal_F_3	pop1	274	292	186	186	300	300	301	304	301	304	333	333	321	321	321	330	229	229	201	201	210	213	260	260	189	192	214	222	300	306		0	0	0	0		2	0
Senegal_F_4	pop1	277	289	186	186	300	300	289	304	295	301	333	341	318	321	321	324	229	229	198	198	210	213	260	260	192	210	226	226	300	300		0	0	0	0		3	2
Senegal_F_5	pop1	274	292	186	186	300	300	301	304	301	304	333	333	321	321	321	330	229	229	201	201	216	216	260	260	189	192	214	222	300	306		0	0	0	0		4	1
Senegal_F_6	pop1	274	292	186	186	300	300	301	304	301	304	333	333	321	321	321	330	229	229	201	201	0	0	260	260	189	192	214	222	300	306		2	1	2	1		5	2
Senegal_M_1	pop1	271	277	186	186	300	309	289	313	298	298	333	333	324	324	321	321	229	232	198	198	216	216	260	260	189	192	226	234	300	300		0	0	0	0		6	0
Senegal_M_2	pop1	271	277	186	186	300	309	289	313	298	298	333	333	0	0	321	321	229	232	198	198	207	210	260	260	189	192	226	234	300	300		2	1	2	1		7	0
Senegal_M_3	pop1	271	277	183	195	300	306	304	304	288	298	333	341	321	321	321	321	214	229	201	201	210	216	260	260	192	195	226	234	300	306		0	0	0	0		8	0
Senegal_M_4	pop1	271	277	186	186	300	309	289	313	301	301	333	333	324	324	321	321	229	232	198	198	210	210	260	260	189	192	226	234	300	300		0	0	0	0		9	0
Senegal_M_5	pop1	271	277	186	186	300	309	289	313	298	298	333	333	324	324	321	321	229	232	198	198	207	210	260	260	189	192	226	234	300	300		0	0	0	0		10	0
Senegal_M_6	pop1	271	292	186	186	291	303	304	313	295	304	333	333	321	324	321	321	214	229	198	198	207	213	260	260	192	210	214	226	300	300		0	0	0	0		11	2
Zanzibar_F_1	pop2	271	280	195	195	303	312	304	310	295	301	339	341	321	321	306	318	219	219	210	210	213	213	260	260	183	192	218	234	306	306		0	0	0	0		12	0
Zanzibar_F_2	pop2	268	283	192	192	297	300	301	310	295	304	333	341	321	321	312	315	229	229	207	207	213	213	260	269	189	198	222	230	306	316		0	0	0	0		13	0
Zanzibar_F_3	pop2	280	283	198	198	294	294	301	301	295	307	339	341	321	321	306	306	235	235	204	207	213	216	272	272	189	189	214	214	306	306		0	0	0	0		14	0
Zanzibar_F_4	pop2	268	283	192	192	297	300	301	310	295	304	333	341	321	321	312	315	229	229	207	207	213	213	260	260	189	198	222	230	306	316		0	0	0	0		15	1
Zanzibar_F_5	pop2	268	283	192	192	297	300	301	310	295	304	333	341	321	321	312	315	229	229	207	207	213	213	260	260	189	198	222	230	306	316		0	0	0	0
Zanzibar_F_6	pop2	271	280	195	195	303	312	304	310	295	301	339	341	321	321	306	318	219	219	210	210	213	213	260	260	183	192	218	234	306	306		0	0	0	0
Zanzibar_M_1	pop2	280	280	195	198	300	309	301	313	295	307	341	341	321	324	309	312	232	253	207	210	213	216	269	272	201	216	230	254	306	322		0	0	0	0
Zanzibar_M_2	pop2	280	280	195	198	300	309	301	313	295	307	341	341	321	324	309	312	232	253	207	210	213	216	269	272	201	216	230	254	306	322		0	0	0	0
Zanzibar_M_3	pop2	280	280	195	195	303	312	301	307	295	295	337	341	321	321	312	324	219	229	210	210	210	213	257	260	189	189	214	230	306	306		0	0	0	0
Zanzibar_M_4	pop2	280	289	198	211	312	322	301	307	298	301	337	347	321	327	299	309	229	241	207	207	213	213	272	272	189	189	214	214	306	306		0	0	0	0
Zanzibar_M_5	pop2	271	283	192	192	291	303	304	307	295	310	337	341	321	324	306	309	235	250	207	210	216	222	272	272	204	210	226	226	306	312		0	0	0	0
Zanzibar_M_6	pop2	268	271	195	205	294	294	301	304	295	298	337	339	321	321	306	327	226	241	207	213	216	216	266	266	189	189	226	250	306	306		0	0	0	0
Malawi_F_1	pop3	280	280	225	225	306	318	307	319	298	319	337	339	321	321	312	318	226	244	207	210	213	216	272	272	189	189	234	238	0	0		2	1	2	1
Malawi_F_2	pop3	280	280	225	225	306	318	307	319	298	319	337	339	321	321	312	318	244	244	207	210	213	216	272	272	189	189	234	238	308	308		0	0	0	0
Malawi_F_3	pop3	0	0	0	0	0	0	0	0	0	0	0	0	0	0	0	0	0	0	0	0	0	0	0	0	0	0	0	0	0	0		30	15		0	exclude from analysis: 100% missing data
Malawi_F_4	pop3	0	0	225	225	0	0	307	319	298	319	337	339	321	321	312	318	244	244	207	210	213	216	272	272	189	189	0	0	308	308		6	3	6	3
Malawi_F_5	pop3	277	283	192	202	300	303	301	313	298	313	341	345	318	318	312	315	213	229	207	207	0	0	272	278	189	213	210	234	308	308		2	1	2	1
Malawi_F_6	pop3	0	0	195	195	300	303	298	307	298	298	337	341	318	321	312	315	213	229	207	210	213	216	272	278	189	189	214	230	308	308		2	1	2	1
Malawi_M_1	pop3	265	283	198	205	315	325	307	319	298	304	0	0	0	0	299	309	0	0	0	0	210	213	272	272	0	0	230	230	308	308		10	5	10	5
Malawi_M_2	pop3	265	283	198	205	315	325	298	307	298	304	337	341	330	330	299	309	226	241	204	210	210	213	272	272	189	189	230	230	308	308		0	0	0	0
Malawi_M_3	pop3	0	0	195	195	0	0	301	313	0	0	0	0	0	0	0	0	0	0	207	207	0	0	0	0	189	189	0	0	0	0		22	11		0	exclude from analysis: >50% missing data
Malawi_M_4	pop3	265	283	198	205	0	0	307	307	298	319	0	0	321	330	299	309	226	241	0	0	0	0	272	272	189	189	230	230	308	308		8	4	8	4
Malawi_M_5	pop3	265	283	198	205	315	325	298	307	298	304	337	341	330	330	299	309	226	241	204	210	210	213	272	272	189	189	230	230	308	308		0	0	0	0
Malawi_M_6	pop3	265	283	198	205	315	325	298	307	298	304	337	341	330	330	299	309	226	241	204	210	210	213	272	272	189	189	230	230	308	308		0	0	0	0
Mauritius_F_1	pop4	271	277	202	202	300	303	301	313	298	313	337	341	315	327	309	309	229	229	198	210	213	213	260	260	189	213	210	214	308	308		0	0	0	0
Mauritius_F_2	pop4	271	271	195	195	300	334	304	313	310	319	337	341	321	321	303	312	232	232	207	207	207	210	260	260	183	189	214	214	302	308		0	0	0	0
Mauritius_F_3	pop4	257	271	195	195	300	300	304	313	310	319	337	341	321	321	303	312	232	232	207	207	207	210	260	260	183	189	214	214	302	308		0	0	0	0
Mauritius_F_4	pop4	271	271	0	0	294	300	298	304	310	310	337	341	321	321	303	318	256	256	204	213	207	210	260	269	183	189	214	238	302	308		2	1	2	1
Mauritius_F_5	pop4	271	271	195	195	300	300	304	313	310	319	337	341	321	321	303	312	232	232	207	207	207	210	260	260	183	189	214	214	302	308		0	0	0	0
Mauritius_F_6	pop4	271	277	202	202	300	303	301	313	298	313	337	341	315	327	309	309	229	229	198	210	213	213	260	260	189	213	210	214	308	308		0	0	0	0
Mauritius_M_1	pop4	271	277	198	202	300	303	301	313	310	313	341	341	324	327	306	312	229	238	198	207	213	213	260	269	189	213	210	214	308	308		0	0	0	0
Mauritius_M_2	pop4	271	277	198	202	303	306	301	313	310	313	337	337	315	327	309	312	229	238	207	207	213	213	260	269	189	213	210	214	308	308		0	0	0	0
Mauritius_M_3	pop4	0	0	192	192	0	0	307	307	0	0	0	0	0	0	0	0	0	0	201	201	0	0	0	0	189	189	0	0	0	0		22	11		0	exclude from analysis: >50% missing data
Mauritius_M_4	pop4	271	277	198	202	300	303	301	313	310	313	341	341	324	327	306	312	229	238	198	207	213	213	260	269	189	213	210	214	308	308		0	0	0	0
Mauritius_M_5	pop4	271	277	198	202	300	303	301	313	310	313	341	341	324	327	306	312	229	238	198	207	213	213	260	269	189	213	210	214	308	308		0	0	0	0
Mauritius_M_6	pop4	268	271	195	211	300	300	307	307	291	313	341	343	321	321	312	324	226	232	204	207	213	213	260	260	189	207	214	222	308	308		0	0	0	0
Nigeria_F_1	pop5	271	277	195	195	0	0	310	322	298	298	333	333	318	321	315	330	213	213	201	201	213	213	260	266	189	213	214	226	305	311		2	1	2	1
Nigeria_F_2	pop5	0	0	0	0	0	0	310	310	298	298	333	335	321	321	315	318	229	229	201	201	213	213	0	0	189	204	0	0	305	308		10	5	10	5
Nigeria_F_3	pop5	271	277	195	195	303	309	310	322	298	298	333	333	318	321	315	330	213	213	201	201	213	213	260	266	189	213	214	226	305	311		0	0	0	0
Nigeria_F_4	pop5	271	277	195	198	303	309	298	307	298	298	333	337	318	321	0	0	213	229	204	207	213	213	272	278	189	213	214	230	308	308		2	1	2	1
Nigeria_F_5	pop5	271	277	195	195	303	309	310	325	298	298	333	333	318	321	315	330	213	213	201	207	213	213	260	266	189	213	214	226	305	311		0	0	0	0
Nigeria_F_6	pop5	274	283	192	192	303	303	307	313	291	298	333	333	318	321	318	321	213	213	207	210	213	213	260	269	189	225	214	238	302	311		0	0	0	0
Nigeria_M_1	pop5	271	274	186	186	312	328	307	310	298	304	335	343	321	321	324	324	213	213	201	201	213	213	260	260	189	189	214	226	0	0		2	1	2	1
Nigeria_M_2	pop5	271	277	186	198	0	0	310	310	0	0	333	335	0	0	303	315	213	232	198	198	213	213	260	260	189	204	226	226	302	308		6	3	6	3
Nigeria_M_3	pop5	271	274	186	186	312	328	307	310	298	298	335	343	321	321	324	324	213	213	198	207	213	213	260	260	189	189	214	226	302	308		0	0	0	0
Nigeria_M_4	pop5	271	274	186	186	312	328	307	310	298	298	335	343	321	321	324	324	213	213	201	201	213	213	260	260	189	189	214	226	302	302		0	0	0	0
Nigeria_M_5	pop5	271	277	202	205	309	312	307	310	298	298	333	335	318	321	306	324	213	229	207	210	213	213	260	260	189	201	234	234	302	311		0	0	0	0
Nigeria_M_6	pop5	271	274	186	205	309	312	307	313	291	298	333	333	318	321	312	324	213	235	198	198	213	213	260	260	189	189	214	234	308	308		0	0	0	0
SouthAfrica_F_1	pop6	283	286	195	195	321	321	307	307	298	298	345	345	318	318	315	315	229	229	207	207	213	213	278	278	189	189	226	230	308	308		0	0	0	0
SouthAfrica_F_2	pop6	0	0	195	195	321	321	307	307	298	298	345	345	318	318	315	315	229	229	207	207	213	213	278	278	189	189	226	230	308	308		2	1	2	1
SouthAfrica_F_3	pop6	283	283	195	195	321	321	307	307	298	298	345	345	318	318	315	315	229	229	207	207	213	213	278	278	189	189	230	230	308	308		0	0	0	0
SouthAfrica_F_4	pop6	283	283	195	195	321	321	307	307	298	298	345	345	318	318	315	315	229	229	207	207	213	213	278	278	189	189	226	230	308	308		0	0	0	0
SouthAfrica_F_5	pop6	283	283	195	195	0	0	307	307	298	298	345	345	318	318	315	315	229	229	207	207	213	213	278	278	189	189	226	230	308	308		2	1	2	1
SouthAfrica_F_6	pop6	307	307	195	195	321	321	307	307	298	298	345	345	318	318	315	315	229	229	207	207	213	213	278	278	189	189	230	230	308	308		0	0	0	0
SouthAfrica_M_1	pop6	283	283	195	195	321	321	307	307	298	298	345	345	318	318	315	315	229	229	207	207	213	213	278	278	189	189	230	230	308	308		0	0	0	0
SouthAfrica_M_2	pop6	283	283	195	195	0	0	307	307	298	298	345	345	318	318	315	315	229	229	207	207	213	213	278	278	189	189	226	230	308	308		2	1	2	1
SouthAfrica_M_3	pop6	283	283	195	195	321	321	0	0	298	298	345	345	318	318	315	315	229	229	207	207	213	213	278	278	189	189	226	230	308	308		2	1	2	1
SouthAfrica_M_4	pop6	283	283	195	195	321	321	307	307	298	298	345	345	318	318	315	315	229	229	207	207	213	213	278	278	189	189	230	230	308	308		0	0	0	0
SouthAfrica_M_5	pop6	283	283	195	195	321	321	307	307	298	298	345	345	318	318	315	315	229	229	207	207	213	213	278	278	0	0	226	230	308	308		2	1	2	1
SouthAfrica_M_6	pop6	283	286	195	195	321	321	298	307	298	298	345	345	318	318	315	315	229	229	207	207	213	213	278	278	189	189	230	230	308	308		0	0	0	0
																																sum	142	71	68	34

## Sheet: 69_individuals
15	69	6	12	12	10	11	12	12	1	69
R codominant data			Pop1	Pop2	Pop3	Pop4	Pop5	Pop6		Region1
ID		Schisto19		Schisto21		Schisto24		Schisto25		Schisto26		Schisto27		Schisto29		Schisto30		Schisto31		Schisto32		Schisto34		Schisto35		Schisto39		Schisto42		Schisto43
Senegal_F_1	pop1	274	292	186	186	300	300	301	304	301	304	333	333	321	321	321	330	229	229	201	201	210	213	260	260	189	192	214	222	300	306
Senegal_F_2	pop1	277	289	186	186	300	300	289	304	295	301	333	341	318	321	321	324	229	229	198	198	210	213	260	260	192	210	226	226	300	300
Senegal_F_3	pop1	274	292	186	186	300	300	301	304	301	304	333	333	321	321	321	330	229	229	201	201	210	213	260	260	189	192	214	222	300	306
Senegal_F_4	pop1	277	289	186	186	300	300	289	304	295	301	333	341	318	321	321	324	229	229	198	198	210	213	260	260	192	210	226	226	300	300
Senegal_F_5	pop1	274	292	186	186	300	300	301	304	301	304	333	333	321	321	321	330	229	229	201	201	216	216	260	260	189	192	214	222	300	306
Senegal_F_6	pop1	274	292	186	186	300	300	301	304	301	304	333	333	321	321	321	330	229	229	201	201	0	0	260	260	189	192	214	222	300	306
Senegal_M_1	pop1	271	277	186	186	300	309	289	313	298	298	333	333	324	324	321	321	229	232	198	198	216	216	260	260	189	192	226	234	300	300
Senegal_M_2	pop1	271	277	186	186	300	309	289	313	298	298	333	333	0	0	321	321	229	232	198	198	207	210	260	260	189	192	226	234	300	300
Senegal_M_3	pop1	271	277	183	195	300	306	304	304	288	298	333	341	321	321	321	321	214	229	201	201	210	216	260	260	192	195	226	234	300	306
Senegal_M_4	pop1	271	277	186	186	300	309	289	313	301	301	333	333	324	324	321	321	229	232	198	198	210	210	260	260	189	192	226	234	300	300
Senegal_M_5	pop1	271	277	186	186	300	309	289	313	298	298	333	333	324	324	321	321	229	232	198	198	207	210	260	260	189	192	226	234	300	300
Senegal_M_6	pop1	271	292	186	186	291	303	304	313	295	304	333	333	321	324	321	321	214	229	198	198	207	213	260	260	192	210	214	226	300	300
Zanzibar_F_1	pop2	271	280	195	195	303	312	304	310	295	301	339	341	321	321	306	318	219	219	210	210	213	213	260	260	183	192	218	234	306	306
Zanzibar_F_2	pop2	268	283	192	192	297	300	301	310	295	304	333	341	321	321	312	315	229	229	207	207	213	213	260	269	189	198	222	230	306	316
Zanzibar_F_3	pop2	280	283	198	198	294	294	301	301	295	307	339	341	321	321	306	306	235	235	204	207	213	216	272	272	189	189	214	214	306	306
Zanzibar_F_4	pop2	268	283	192	192	297	300	301	310	295	304	333	341	321	321	312	315	229	229	207	207	213	213	260	260	189	198	222	230	306	316
Zanzibar_F_5	pop2	268	283	192	192	297	300	301	310	295	304	333	341	321	321	312	315	229	229	207	207	213	213	260	260	189	198	222	230	306	316
Zanzibar_F_6	pop2	271	280	195	195	303	312	304	310	295	301	339	341	321	321	306	318	219	219	210	210	213	213	260	260	183	192	218	234	306	306
Zanzibar_M_1	pop2	280	280	195	198	300	309	301	313	295	307	341	341	321	324	309	312	232	253	207	210	213	216	269	272	201	216	230	254	306	322
Zanzibar_M_2	pop2	280	280	195	198	300	309	301	313	295	307	341	341	321	324	309	312	232	253	207	210	213	216	269	272	201	216	230	254	306	322
Zanzibar_M_3	pop2	280	280	195	195	303	312	301	307	295	295	337	341	321	321	312	324	219	229	210	210	210	213	257	260	189	189	214	230	306	306
Zanzibar_M_4	pop2	280	289	198	211	312	322	301	307	298	301	337	347	321	327	299	309	229	241	207	207	213	213	272	272	189	189	214	214	306	306
Zanzibar_M_5	pop2	271	283	192	192	291	303	304	307	295	310	337	341	321	324	306	309	235	250	207	210	216	222	272	272	204	210	226	226	306	312
Zanzibar_M_6	pop2	268	271	195	205	294	294	301	304	295	298	337	339	321	321	306	327	226	241	207	213	216	216	266	266	189	189	226	250	306	306
Malawi_F_1	pop3	280	280	225	225	306	318	307	319	298	319	337	339	321	321	312	318	226	244	207	210	213	216	272	272	189	189	234	238	0	0
Malawi_F_2	pop3	280	280	225	225	306	318	307	319	298	319	337	339	321	321	312	318	244	244	207	210	213	216	272	272	189	189	234	238	308	308
Malawi_F_4	pop3	0	0	225	225	0	0	307	319	298	319	337	339	321	321	312	318	244	244	207	210	213	216	272	272	189	189	0	0	308	308
Malawi_F_5	pop3	277	283	192	202	300	303	301	313	298	313	341	345	318	318	312	315	213	229	207	207	0	0	272	278	189	213	210	234	308	308
Malawi_F_6	pop3	0	0	195	195	300	303	298	307	298	298	337	341	318	321	312	315	213	229	207	210	213	216	272	278	189	189	214	230	308	308
Malawi_M_1	pop3	265	283	198	205	315	325	307	319	298	304	0	0	0	0	299	309	0	0	0	0	210	213	272	272	0	0	230	230	308	308
Malawi_M_2	pop3	265	283	198	205	315	325	298	307	298	304	337	341	330	330	299	309	226	241	204	210	210	213	272	272	189	189	230	230	308	308
Malawi_M_4	pop3	265	283	198	205	0	0	307	307	298	319	0	0	321	330	299	309	226	241	0	0	0	0	272	272	189	189	230	230	308	308
Malawi_M_5	pop3	265	283	198	205	315	325	298	307	298	304	337	341	330	330	299	309	226	241	204	210	210	213	272	272	189	189	230	230	308	308
Malawi_M_6	pop3	265	283	198	205	315	325	298	307	298	304	337	341	330	330	299	309	226	241	204	210	210	213	272	272	189	189	230	230	308	308
Mauritius_F_1	pop4	271	277	202	202	300	303	301	313	298	313	337	341	315	327	309	309	229	229	198	210	213	213	260	260	189	213	210	214	308	308
Mauritius_F_2	pop4	271	271	195	195	300	334	304	313	310	319	337	341	321	321	303	312	232	232	207	207	207	210	260	260	183	189	214	214	302	308
Mauritius_F_3	pop4	257	271	195	195	300	300	304	313	310	319	337	341	321	321	303	312	232	232	207	207	207	210	260	260	183	189	214	214	302	308
Mauritius_F_4	pop4	271	271	0	0	294	300	298	304	310	310	337	341	321	321	303	318	256	256	204	213	207	210	260	269	183	189	214	238	302	308
Mauritius_F_5	pop4	271	271	195	195	300	300	304	313	310	319	337	341	321	321	303	312	232	232	207	207	207	210	260	260	183	189	214	214	302	308
Mauritius_F_6	pop4	271	277	202	202	300	303	301	313	298	313	337	341	315	327	309	309	229	229	198	210	213	213	260	260	189	213	210	214	308	308
Mauritius_M_1	pop4	271	277	198	202	300	303	301	313	310	313	341	341	324	327	306	312	229	238	198	207	213	213	260	269	189	213	210	214	308	308
Mauritius_M_2	pop4	271	277	198	202	303	306	301	313	310	313	337	337	315	327	309	312	229	238	207	207	213	213	260	269	189	213	210	214	308	308
Mauritius_M_4	pop4	271	277	198	202	300	303	301	313	310	313	341	341	324	327	306	312	229	238	198	207	213	213	260	269	189	213	210	214	308	308
Mauritius_M_5	pop4	271	277	198	202	300	303	301	313	310	313	341	341	324	327	306	312	229	238	198	207	213	213	260	269	189	213	210	214	308	308
Mauritius_M_6	pop4	268	271	195	211	300	300	307	307	291	313	341	343	321	321	312	324	226	232	204	207	213	213	260	260	189	207	214	222	308	308
Nigeria_F_1	pop5	271	277	195	195	0	0	310	322	298	298	333	333	318	321	315	330	213	213	201	201	213	213	260	266	189	213	214	226	305	311
Nigeria_F_2	pop5	0	0	0	0	0	0	310	310	298	298	333	335	321	321	315	318	229	229	201	201	213	213	0	0	189	204	0	0	305	308
Nigeria_F_3	pop5	271	277	195	195	303	309	310	322	298	298	333	333	318	321	315	330	213	213	201	201	213	213	260	266	189	213	214	226	305	311
Nigeria_F_4	pop5	271	277	195	198	303	309	298	307	298	298	333	337	318	321	0	0	213	229	204	207	213	213	272	278	189	213	214	230	308	308
Nigeria_F_5	pop5	271	277	195	195	303	309	310	325	298	298	333	333	318	321	315	330	213	213	201	207	213	213	260	266	189	213	214	226	305	311
Nigeria_F_6	pop5	274	283	192	192	303	303	307	313	291	298	333	333	318	321	318	321	213	213	207	210	213	213	260	269	189	225	214	238	302	311
Nigeria_M_1	pop5	271	274	186	186	312	328	307	310	298	304	335	343	321	321	324	324	213	213	201	201	213	213	260	260	189	189	214	226	0	0
Nigeria_M_2	pop5	271	277	186	198	0	0	310	310	0	0	333	335	0	0	303	315	213	232	198	198	213	213	260	260	189	204	226	226	302	308
Nigeria_M_3	pop5	271	274	186	186	312	328	307	310	298	298	335	343	321	321	324	324	213	213	198	207	213	213	260	260	189	189	214	226	302	308
Nigeria_M_4	pop5	271	274	186	186	312	328	307	310	298	298	335	343	321	321	324	324	213	213	201	201	213	213	260	260	189	189	214	226	302	302
Nigeria_M_5	pop5	271	277	202	205	309	312	307	310	298	298	333	335	318	321	306	324	213	229	207	210	213	213	260	260	189	201	234	234	302	311
Nigeria_M_6	pop5	271	274	186	205	309	312	307	313	291	298	333	333	318	321	312	324	213	235	198	198	213	213	260	260	189	189	214	234	308	308
SouthAfrica_F_1	pop6	283	286	195	195	321	321	307	307	298	298	345	345	318	318	315	315	229	229	207	207	213	213	278	278	189	189	226	230	308	308
SouthAfrica_F_2	pop6	0	0	195	195	321	321	307	307	298	298	345	345	318	318	315	315	229	229	207	207	213	213	278	278	189	189	226	230	308	308
SouthAfrica_F_3	pop6	283	283	195	195	321	321	307	307	298	298	345	345	318	318	315	315	229	229	207	207	213	213	278	278	189	189	230	230	308	308
SouthAfrica_F_4	pop6	283	283	195	195	321	321	307	307	298	298	345	345	318	318	315	315	229	229	207	207	213	213	278	278	189	189	226	230	308	308
SouthAfrica_F_5	pop6	283	283	195	195	0	0	307	307	298	298	345	345	318	318	315	315	229	229	207	207	213	213	278	278	189	189	226	230	308	308
SouthAfrica_F_6	pop6	307	307	195	195	321	321	307	307	298	298	345	345	318	318	315	315	229	229	207	207	213	213	278	278	189	189	230	230	308	308
SouthAfrica_M_1	pop6	283	283	195	195	321	321	307	307	298	298	345	345	318	318	315	315	229	229	207	207	213	213	278	278	189	189	230	230	308	308
SouthAfrica_M_2	pop6	283	283	195	195	0	0	307	307	298	298	345	345	318	318	315	315	229	229	207	207	213	213	278	278	189	189	226	230	308	308
SouthAfrica_M_3	pop6	283	283	195	195	321	321	0	0	298	298	345	345	318	318	315	315	229	229	207	207	213	213	278	278	189	189	226	230	308	308
SouthAfrica_M_4	pop6	283	283	195	195	321	321	307	307	298	298	345	345	318	318	315	315	229	229	207	207	213	213	278	278	189	189	230	230	308	308
SouthAfrica_M_5	pop6	283	283	195	195	321	321	307	307	298	298	345	345	318	318	315	315	229	229	207	207	213	213	278	278	0	0	226	230	308	308
SouthAfrica_M_6	pop6	283	286	195	195	321	321	298	307	298	298	345	345	318	318	315	315	229	229	207	207	213	213	278	278	189	189	230	230	308	308

## Sheet: PI
Probability of Identity (PI) for each Locus and for Increasing Combinations of the 15 Loci
Data Sheet	69_individuals
Data Title	R codominant data
No. Loci	15
No. Samples	69
No. Pops.	6
PI for Increasing Locus Combinations
Pop	N
Pop1	12	0.0880293	0.0631835	0.0201768	0.00250494	0.000276364	0.000175292	5.0577e-05	2.00347e-05	7.93619e-06	3.03348e-06	4.05421e-07	4.05421e-07	8.57017e-08	1.1264e-08	5.67129e-09
Pop2	12	0.116916	0.0168741	0.000711835	7.82131e-05	9.65499e-06	1.39283e-06	7.39361e-07	4.16372e-08	2.53958e-09	7.03325e-10	2.24788e-10	3.33168e-11	2.91418e-12	1.29962e-13	4.83431e-14
Pop3	10	0.152435	0.0136849	0.000841941	0.000133648	2.69617e-05	4.52708e-06	1.00007e-06	8.44807e-08	7.57603e-09	1.60616e-09	3.38799e-10	2.33297e-10	1.88187e-10	3.98905e-11	3.98905e-11
Pop4	11	0.297956	0.0503658	0.0121838	0.00155813	0.000215586	7.07287e-05	1.08616e-05	1.0132e-06	1.26044e-07	2.25846e-08	6.2705e-09	3.02598e-09	5.72991e-10	1.70726e-10	9.18057e-11
Pop5	12	0.17317	0.0186331	0.00215767	0.000310368	0.000182273	4.24862e-05	1.76154e-05	1.32723e-06	5.14826e-07	7.14477e-08	7.14477e-08	2.37984e-08	6.36665e-09	1.03092e-09	1.19588e-10
Pop6	12	0.492794	0.492794	0.492794	0.412834	0.412834	0.412834	0.412834	0.412834	0.412834	0.412834	0.412834	0.412834	0.412834	0.177397	0.177397
PIsibs for Increasing Locus Combinations
Pop	N
Pop1	12	0.384855	0.327632	0.19566	0.0818232	0.0332246	0.0265529	0.0146432	0.00948354	0.00614194	0.00370054	0.00158398	0.00158398	0.00077945	0.00033279	0.000236594
Pop2	12	0.416382	0.181287	0.0610821	0.0251139	0.0108903	0.00487368	0.00359976	0.0012756	0.000462366	0.000248747	0.000145544	6.42677e-05	2.57289e-05	8.77381e-06	5.58363e-06
Pop3	10	0.440453	0.170651	0.0612859	0.028019	0.0138115	0.00629859	0.00310835	0.00118465	0.000458005	0.000222863	0.000109255	9.09167e-05	8.17515e-05	4.19279e-05	4.19279e-05
Pop4	11	0.566225	0.257496	0.135276	0.0574292	0.024887	0.014279	0.00638962	0.00251211	0.00105391	0.000504484	0.000279963	0.000194581	9.28327e-05	5.25642e-05	3.86701e-05
Pop5	12	0.460648	0.187514	0.0766142	0.0338796	0.026254	0.0136085	0.00866472	0.00327821	0.00211067	0.000923362	0.000923362	0.000563373	0.000314475	0.000142029	5.81133e-05
Pop6	12	0.716174	0.716174	0.716174	0.656049	0.656049	0.656049	0.656049	0.656049	0.656049	0.656049	0.656049	0.656049	0.656049	0.426976	0.426976
PI by Locus
Pop	N	Schisto19	Schisto21	Schisto24	Schisto25	Schisto26	Schisto27	Schisto29	Schisto30	Schisto31	Schisto32	Schisto34	Schisto35	Schisto39	Schisto42	Schisto43
Pop1	12	0.0880293	0.717755	0.319336	0.12415	0.110327	0.634277	0.28853	0.396123	0.396123	0.382234	0.133649	1	0.21139	0.131432	0.50349
Pop2	12	0.116916	0.144326	0.0421851	0.109875	0.123445	0.14426	0.530834	0.0563151	0.060993	0.276946	0.319607	0.148214	0.0874687	0.0445964	0.37198
Pop3	10	0.152435	0.089775	0.0615234	0.158737	0.201737	0.167908	0.220908	0.084475	0.0896776	0.212006	0.210938	0.6886	0.806642	0.211972	1
Pop4	11	0.297956	0.169038	0.241906	0.127886	0.138361	0.328077	0.153567	0.0932826	0.124402	0.17918	0.277645	0.482575	0.189357	0.297956	0.537736
Pop5	12	0.17317	0.1076	0.115798	0.143844	0.587281	0.233091	0.414615	0.0753449	0.387894	0.13878	1	0.333089	0.267524	0.161925	0.116001
Pop6	12	0.492794	1	1	0.837742	1	1	1	1	1	1	1	1	1	0.429706	1
PISibs by Locus
Pop	N	Schisto19	Schisto21	Schisto24	Schisto25	Schisto26	Schisto27	Schisto29	Schisto30	Schisto31	Schisto32	Schisto34	Schisto35	Schisto39	Schisto42	Schisto43
Pop1	12	0.384855	0.851314	0.597195	0.41819	0.406054	0.799194	0.551471	0.647642	0.647642	0.602503	0.42804	1	0.492084	0.426955	0.710942
Pop2	12	0.416382	0.435387	0.336935	0.411149	0.433639	0.447523	0.738611	0.354357	0.36247	0.537986	0.58511	0.441568	0.400339	0.34101	0.636398
Pop3	10	0.440453	0.387444	0.359131	0.457184	0.492934	0.456039	0.493499	0.381119	0.386617	0.486595	0.490234	0.83215	0.899191	0.51287	1
Pop4	11	0.566225	0.454759	0.525353	0.424533	0.433351	0.573755	0.447483	0.393155	0.41953	0.478679	0.554948	0.695024	0.477091	0.566225	0.735674
Pop5	12	0.460648	0.407065	0.408579	0.442211	0.774919	0.518342	0.636712	0.37834	0.643849	0.437473	1	0.610132	0.5582	0.451638	0.409166
Pop6	12	0.716174	1	1	0.916047	1	1	1	1	1	1	1	1	1	0.650829	1
Estimated Expected No. Individuals (calculated as respective probability x population size)
Expected No. Individuals with the Same Multilocus Genotype for Increasing Locus Combinations
Pop	N
Pop1	12	1.05635	0.758202	0.242121	0.0300593	0.00331637	0.0021035	0.000606923	0.000240416	9.52343e-05	3.64018e-05	4.86505e-06	4.86505e-06	1.02842e-06	1.35167e-07	6.80555e-08
Pop2	12	1.40299	0.202489	0.00854202	0.000938557	0.00011586	1.6714e-05	8.87233e-06	4.99646e-07	3.04749e-08	8.4399e-09	2.69745e-09	3.99802e-10	3.49701e-11	1.55954e-12	5.80117e-13
Pop3	10	1.52435	0.136849	0.00841941	0.00133648	0.000269617	4.52708e-05	1.00007e-05	8.44807e-07	7.57603e-08	1.60616e-08	3.38799e-09	2.33297e-09	1.88187e-09	3.98905e-10	3.98905e-10
Pop4	11	3.27752	0.554023	0.134022	0.0171395	0.00237144	0.000778015	0.000119477	1.11452e-05	1.38649e-06	2.4843e-07	6.89755e-08	3.32858e-08	6.3029e-09	1.87799e-09	1.00986e-09
Pop5	12	2.07803	0.223597	0.0258921	0.00372442	0.00218728	0.000509835	0.000211385	1.59268e-05	6.17791e-06	8.57373e-07	8.57373e-07	2.85581e-07	7.63998e-08	1.23711e-08	1.43506e-09
Pop6	12	5.91353	5.91353	5.91353	4.95401	4.95401	4.95401	4.95401	4.95401	4.95401	4.95401	4.95401	4.95401	4.95401	2.12877	2.12877
Expected No. Individuals with the Same Multilocus Genotype for Increasing Locus Combinations Based on PIsibs
Pop	N
Pop1	12	4.61825	3.93158	2.34792	0.981878	0.398696	0.318635	0.175718	0.113803	0.0737033	0.0444064	0.0190077	0.0190077	0.0093534	0.00399348	0.00283913
Pop2	12	4.99658	2.17545	0.732985	0.301366	0.130684	0.0584842	0.0431971	0.0153072	0.0055484	0.00298496	0.00174653	0.000771212	0.000308746	0.000105286	6.70036e-05
Pop3	10	4.40453	1.70651	0.612859	0.28019	0.138115	0.0629859	0.0310835	0.0118465	0.00458005	0.00222863	0.00109255	0.000909167	0.000817515	0.000419279	0.000419279
Pop4	11	6.22847	2.83246	1.48804	0.631722	0.273757	0.157069	0.0702858	0.0276333	0.011593	0.00554932	0.00307959	0.00214039	0.00102116	0.000578206	0.000425371
Pop5	12	5.52777	2.25016	0.91937	0.406556	0.315048	0.163303	0.103977	0.0393386	0.0253281	0.0110803	0.0110803	0.00676047	0.0037737	0.00170435	0.00069736
Pop6	12	8.59409	8.59409	8.59409	7.87259	7.87259	7.87259	7.87259	7.87259	7.87259	7.87259	7.87259	7.87259	7.87259	5.12371	5.12371
Expected No. Individuals with the Same Genotype at a Given Locus
Pop	N	Schisto19	Schisto21	Schisto24	Schisto25	Schisto26	Schisto27	Schisto29	Schisto30	Schisto31	Schisto32	Schisto34	Schisto35	Schisto39	Schisto42	Schisto43
Pop1	12	1.05635	8.61306	3.83203	1.4898	1.32393	7.61133	3.46237	4.75347	4.75347	4.58681	1.60378	12	2.53668	1.57718	6.04188
Pop2	12	1.40299	1.73192	0.506221	1.3185	1.48134	1.73112	6.37001	0.675781	0.731916	3.32335	3.83529	1.77857	1.04962	0.535156	4.46376
Pop3	10	1.52435	0.89775	0.615234	1.58737	2.01737	1.67908	2.20908	0.84475	0.896776	2.12006	2.10938	6.886	8.06642	2.11972	10
Pop4	11	3.27752	1.85941	2.66097	1.40674	1.52198	3.60885	1.68924	1.02611	1.36843	1.97098	3.05409	5.30832	2.08293	3.27752	5.9151
Pop5	12	2.07803	1.2912	1.38957	1.72613	7.04737	2.79709	4.97538	0.904139	4.65473	1.66536	12	3.99706	3.21029	1.9431	1.39202
Pop6	12	5.91353	12	12	10.0529	12	12	12	12	12	12	12	12	12	5.15647	12
Expected No. Individuals with the Same Genotype at a Given Locus Based on PIsibs
Pop	N	Schisto19	Schisto21	Schisto24	Schisto25	Schisto26	Schisto27	Schisto29	Schisto30	Schisto31	Schisto32	Schisto34	Schisto35	Schisto39	Schisto42	Schisto43
Pop1	12	4.61825	10.2158	7.16634	5.01828	4.87265	9.59033	6.61766	7.7717	7.7717	7.23003	5.13648	12	5.905	5.12346	8.5313
Pop2	12	4.99658	5.22465	4.04322	4.93379	5.20367	5.37028	8.86334	4.25228	4.34965	6.45584	7.02132	5.29881	4.80407	4.09212	7.63677
Pop3	10	4.40453	3.87444	3.59131	4.57184	4.92934	4.56039	4.93499	3.81119	3.86617	4.86595	4.90234	8.3215	8.99191	5.1287	10
Pop4	11	6.22847	5.00235	5.77888	4.66987	4.76686	6.3113	4.92231	4.32471	4.61483	5.26547	6.10443	7.64526	5.248	6.22847	8.09241
Pop5	12	5.52777	4.88478	4.90295	5.30653	9.29903	6.22011	7.64054	4.54008	7.72618	5.24967	12	7.32158	6.6984	5.41966	4.90999
Pop6	12	8.59409	12	12	10.9926	12	12	12	12	12	12	12	12	12	7.80995	12
PI by Locus
Pop	N	Schisto19	Schisto21	Schisto24	Schisto25	Schisto26	Schisto27	Schisto29	Schisto30	Schisto31	Schisto32	Schisto34	Schisto35	Schisto39	Schisto42	Schisto43
Pop1	12	0.0880293	0.717755	0.319336	0.12415	0.110327	0.634277	0.28853	0.396123	0.396123	0.382234	0.133649	1	0.21139	0.131432	0.50349
Pop2	12	0.116916	0.144326	0.0421851	0.109875	0.123445	0.14426	0.530834	0.0563151	0.060993	0.276946	0.319607	0.148214	0.0874687	0.0445964	0.37198
Pop3	10	0.152435	0.089775	0.0615234	0.158737	0.201737	0.167908	0.220908	0.084475	0.0896776	0.212006	0.210938	0.6886	0.806642	0.211972	1
Pop4	11	0.297956	0.169038	0.241906	0.127886	0.138361	0.328077	0.153567	0.0932826	0.124402	0.17918	0.277645	0.482575	0.189357	0.297956	0.537736
Pop5	12	0.17317	0.1076	0.115798	0.143844	0.587281	0.233091	0.414615	0.0753449	0.387894	0.13878	1	0.333089	0.267524	0.161925	0.116001
Pop6	12	0.492794	1	1	0.837742	1	1	1	1	1	1	1	1	1	0.429706	1
		0.220217	0.371416	0.296791	0.250372	0.360192	0.417936	0.434742	0.284257	0.343182	0.364858	0.490306	0.608746	0.427063	0.212931	0.588201

## Sheet: 69_GenDist_ Fst (2)
Results of Analysis of Molecular Variance
Input as Allelic Distance Matrix for F-Statistics Analysis
Data Sheet	69_individuals
Data Title	R codominant data
No. Samples	69
No. Pops	6
No. Regions	1
No. Permutations	999	No. PW Pop Permutations	99
N0	22.9797
SSTOT	775.739
Pop	Pop1	Pop2	Pop3	Pop4	Pop5	Pop6
n	24	24	20	22	24	24
SSWP	88.75	120.375	93.95	97.6364	106.458	17.8333
Summary AMOVA Table
Source	df	SS	MS	Est. Var.	%
Among Pops	5	250.736	50.1472	1.99401	0.333088
Among Indiv	63	272.503	4.32544	0.333012	0.0556277
Within Indiv	69	252.5	3.65942	3.65942	0.611285
Total	137	775.739		5.98644	1
F-Statistics	Value	P(rand >= data)
Fst	0.333088	0.001
Fis	0.0834109	0.003
Fit	0.388715	0.001
Nm	0.500553
Probability, P(rand>=data), for Fst, Fis and Fit is based on permutation across the full data set.
Fst = AP / (WI + AI + AP) = AP / TOT
Fis = AI / (WI + AI)
Fit = (AI + AP) / (WI + AI + AP) = (AI + AP) / TOT
Nm = [(1 / Fst) - 1] / 4
Key: AP = Est. Var. Among Pops, AI = Est. Var. Among Individuals, WI = Est. Var. Within Individuals

## Sheet: 69_GenDist_ FstP (2)
1	6
R codominant data	69_individuals	Pairwise Population Fst Values
Pop1	Pop2	Pop3	Pop4	Pop5	Pop6
0	0.01	0.01	0.01	0.01	0.01	Pop1
0.266071	0	0.01	0.01	0.01	0.01	Pop2
0.362806	0.169065	0	0.01	0.01	0.01	Pop3
0.290575	0.157381	0.214668	0	0.01	0.01	Pop4
0.254548	0.184894	0.217423	0.203877	0	0.01	Pop5
0.647413	0.494873	0.462602	0.543976	0.487763	0	Pop6
Fst Values below diagonal. Probability values based on 99 permutations are shown above diagonal.

## Sheet: Sheet18
Count of Allele	Locus
Pop	Schisto19	Schisto21	Schisto24	Schisto25	Schisto26	Schisto27	Schisto29	Schisto30	Schisto31	Schisto34	Schisto35	Schisto39	Schisto42	Schisto43	Grand Total
Pop1	1	1		1	1				1			1		1	7
Pop2			2		1	1		1	3	1	1	2	3	3	18
Pop3	1	1	3	1			1		1						8
Pop4	1		1				1		2			1			6
Pop5			1	2		1						1		2	7
Pop6	2		1												3
Grand Total	5	2	8	4	2	2	2	1	7	1	1	5	3	6	49

## Sheet: PAS
Summary of Private Alleles by Population
Data Sheet	69_individuals
Data Title	R codominant data
No. Loci	15
No. Samples	69
No. Pops.	6
Pop	Locus	Allele	Freq
Pop1	Schisto19	292	0.208333
Pop1	Schisto21	183	0.0416667
Pop1	Schisto25	289	0.25
Pop1	Schisto26	288	0.0416667
Pop1	Schisto31	214	0.0833333
Pop1	Schisto39	195	0.0416667
Pop1	Schisto43	300	0.791667
Pop2	Schisto24	297	0.125
Pop2	Schisto24	322	0.0416667
Pop2	Schisto26	307	0.125
Pop2	Schisto27	347	0.0416667
Pop2	Schisto30	327	0.0416667
Pop2	Schisto31	219	0.208333
Pop2	Schisto31	250	0.0416667
Pop2	Schisto31	253	0.0833333
Pop2	Schisto34	222	0.0416667
Pop2	Schisto35	257	0.0416667
Pop2	Schisto39	198	0.125
Pop2	Schisto39	216	0.0833333
Pop2	Schisto42	218	0.0833333
Pop2	Schisto42	250	0.0416667
Pop2	Schisto42	254	0.0833333
Pop2	Schisto43	312	0.0416667
Pop2	Schisto43	316	0.125
Pop2	Schisto43	322	0.0833333
Pop3	Schisto19	265	0.3125
Pop3	Schisto21	225	0.3
Pop3	Schisto24	315	0.25
Pop3	Schisto24	318	0.125
Pop3	Schisto24	325	0.25
Pop3	Schisto25	319	0.2
Pop3	Schisto29	330	0.388889
Pop3	Schisto31	244	0.277778
Pop4	Schisto19	257	0.0454545
Pop4	Schisto24	334	0.0454545
Pop4	Schisto29	315	0.136364
Pop4	Schisto31	238	0.181818
Pop4	Schisto31	256	0.0909091
Pop4	Schisto39	207	0.0454545
Pop5	Schisto24	328	0.166667
Pop5	Schisto25	322	0.0833333
Pop5	Schisto25	325	0.0416667
Pop5	Schisto27	335	0.25
Pop5	Schisto39	225	0.0416667
Pop5	Schisto43	305	0.181818
Pop5	Schisto43	311	0.227273
Pop6	Schisto19	286	0.0909091
Pop6	Schisto19	307	0.0909091
Pop6	Schisto24	321	1

## Sheet: PAL
15	62
R codominant data	69_individuals	List of Samples with One or More Private Alleles
Sample	Pop	Schisto19		Schisto21		Schisto24		Schisto25		Schisto26		Schisto27		Schisto29		Schisto30		Schisto31		Schisto32		Schisto34		Schisto35		Schisto39		Schisto42		Schisto43			No. Loci with Private Alleles	Loci with Private Alleles
Senegal_F_1	pop1	274	292	186	186	300	300	301	304	301	304	333	333	321	321	321	330	229	229	201	201	210	213	260	260	189	192	214	222	300	306		2	Schisto19 Schisto43
Senegal_F_2	pop1	277	289	186	186	300	300	289	304	295	301	333	341	318	321	321	324	229	229	198	198	210	213	260	260	192	210	226	226	300	300		2	Schisto25 Schisto43
Senegal_F_3	pop1	274	292	186	186	300	300	301	304	301	304	333	333	321	321	321	330	229	229	201	201	210	213	260	260	189	192	214	222	300	306		2	Schisto19 Schisto43
Senegal_F_4	pop1	277	289	186	186	300	300	289	304	295	301	333	341	318	321	321	324	229	229	198	198	210	213	260	260	192	210	226	226	300	300		2	Schisto25 Schisto43
Senegal_F_5	pop1	274	292	186	186	300	300	301	304	301	304	333	333	321	321	321	330	229	229	201	201	216	216	260	260	189	192	214	222	300	306		2	Schisto19 Schisto43
Senegal_F_6	pop1	274	292	186	186	300	300	301	304	301	304	333	333	321	321	321	330	229	229	201	201	0	0	260	260	189	192	214	222	300	306		2	Schisto19 Schisto43
Senegal_M_1	pop1	271	277	186	186	300	309	289	313	298	298	333	333	324	324	321	321	229	232	198	198	216	216	260	260	189	192	226	234	300	300		2	Schisto25 Schisto43
Senegal_M_2	pop1	271	277	186	186	300	309	289	313	298	298	333	333	0	0	321	321	229	232	198	198	207	210	260	260	189	192	226	234	300	300		2	Schisto25 Schisto43
Senegal_M_3	pop1	271	277	183	195	300	306	304	304	288	298	333	341	321	321	321	321	214	229	201	201	210	216	260	260	192	195	226	234	300	306		5	Schisto21 Schisto26 Schisto31 Schisto39 Schisto43
Senegal_M_4	pop1	271	277	186	186	300	309	289	313	301	301	333	333	324	324	321	321	229	232	198	198	210	210	260	260	189	192	226	234	300	300		2	Schisto25 Schisto43
Senegal_M_5	pop1	271	277	186	186	300	309	289	313	298	298	333	333	324	324	321	321	229	232	198	198	207	210	260	260	189	192	226	234	300	300		2	Schisto25 Schisto43
Senegal_M_6	pop1	271	292	186	186	291	303	304	313	295	304	333	333	321	324	321	321	214	229	198	198	207	213	260	260	192	210	214	226	300	300		3	Schisto19 Schisto31 Schisto43
Zanzibar_F_1	pop2	271	280	195	195	303	312	304	310	295	301	339	341	321	321	306	318	219	219	210	210	213	213	260	260	183	192	218	234	306	306		2	Schisto31 Schisto42
Zanzibar_F_2	pop2	268	283	192	192	297	300	301	310	295	304	333	341	321	321	312	315	229	229	207	207	213	213	260	269	189	198	222	230	306	316		3	Schisto24 Schisto39 Schisto43
Zanzibar_F_3	pop2	280	283	198	198	294	294	301	301	295	307	339	341	321	321	306	306	235	235	204	207	213	216	272	272	189	189	214	214	306	306		1	Schisto26
Zanzibar_F_4	pop2	268	283	192	192	297	300	301	310	295	304	333	341	321	321	312	315	229	229	207	207	213	213	260	260	189	198	222	230	306	316		3	Schisto24 Schisto39 Schisto43
Zanzibar_F_5	pop2	268	283	192	192	297	300	301	310	295	304	333	341	321	321	312	315	229	229	207	207	213	213	260	260	189	198	222	230	306	316		3	Schisto24 Schisto39 Schisto43
Zanzibar_F_6	pop2	271	280	195	195	303	312	304	310	295	301	339	341	321	321	306	318	219	219	210	210	213	213	260	260	183	192	218	234	306	306		2	Schisto31 Schisto42
Zanzibar_M_1	pop2	280	280	195	198	300	309	301	313	295	307	341	341	321	324	309	312	232	253	207	210	213	216	269	272	201	216	230	254	306	322		5	Schisto26 Schisto31 Schisto39 Schisto42 Schisto43
Zanzibar_M_2	pop2	280	280	195	198	300	309	301	313	295	307	341	341	321	324	309	312	232	253	207	210	213	216	269	272	201	216	230	254	306	322		5	Schisto26 Schisto31 Schisto39 Schisto42 Schisto43
Zanzibar_M_3	pop2	280	280	195	195	303	312	301	307	295	295	337	341	321	321	312	324	219	229	210	210	210	213	257	260	189	189	214	230	306	306		2	Schisto31 Schisto35
Zanzibar_M_4	pop2	280	289	198	211	312	322	301	307	298	301	337	347	321	327	299	309	229	241	207	207	213	213	272	272	189	189	214	214	306	306		2	Schisto24 Schisto27
Zanzibar_M_5	pop2	271	283	192	192	291	303	304	307	295	310	337	341	321	324	306	309	235	250	207	210	216	222	272	272	204	210	226	226	306	312		3	Schisto31 Schisto34 Schisto43
Zanzibar_M_6	pop2	268	271	195	205	294	294	301	304	295	298	337	339	321	321	306	327	226	241	207	213	216	216	266	266	189	189	226	250	306	306		2	Schisto30 Schisto42
Malawi_F_1	pop3	280	280	225	225	306	318	307	319	298	319	337	339	321	321	312	318	226	244	207	210	213	216	272	272	189	189	234	238	0	0		4	Schisto21 Schisto24 Schisto25 Schisto31
Malawi_F_2	pop3	280	280	225	225	306	318	307	319	298	319	337	339	321	321	312	318	244	244	207	210	213	216	272	272	189	189	234	238	308	308		4	Schisto21 Schisto24 Schisto25 Schisto31
Malawi_F_4	pop3	0	0	225	225	0	0	307	319	298	319	337	339	321	321	312	318	244	244	207	210	213	216	272	272	189	189	0	0	308	308		3	Schisto21 Schisto25 Schisto31
Malawi_M_1	pop3	265	283	198	205	315	325	307	319	298	304	0	0	0	0	299	309	0	0	0	0	210	213	272	272	0	0	230	230	308	308		3	Schisto19 Schisto24 Schisto25
Malawi_M_2	pop3	265	283	198	205	315	325	298	307	298	304	337	341	330	330	299	309	226	241	204	210	210	213	272	272	189	189	230	230	308	308		3	Schisto19 Schisto24 Schisto29
Malawi_M_4	pop3	265	283	198	205	0	0	307	307	298	319	0	0	321	330	299	309	226	241	0	0	0	0	272	272	189	189	230	230	308	308		2	Schisto19 Schisto29
Malawi_M_5	pop3	265	283	198	205	315	325	298	307	298	304	337	341	330	330	299	309	226	241	204	210	210	213	272	272	189	189	230	230	308	308		3	Schisto19 Schisto24 Schisto29
Malawi_M_6	pop3	265	283	198	205	315	325	298	307	298	304	337	341	330	330	299	309	226	241	204	210	210	213	272	272	189	189	230	230	308	308		3	Schisto19 Schisto24 Schisto29
Mauritius_F_1	pop4	271	277	202	202	300	303	301	313	298	313	337	341	315	327	309	309	229	229	198	210	213	213	260	260	189	213	210	214	308	308		1	Schisto29
Mauritius_F_2	pop4	271	271	195	195	300	334	304	313	310	319	337	341	321	321	303	312	232	232	207	207	207	210	260	260	183	189	214	214	302	308		1	Schisto24
Mauritius_F_3	pop4	257	271	195	195	300	300	304	313	310	319	337	341	321	321	303	312	232	232	207	207	207	210	260	260	183	189	214	214	302	308		1	Schisto19
Mauritius_F_4	pop4	271	271	0	0	294	300	298	304	310	310	337	341	321	321	303	318	256	256	204	213	207	210	260	269	183	189	214	238	302	308		1	Schisto31
Mauritius_F_6	pop4	271	277	202	202	300	303	301	313	298	313	337	341	315	327	309	309	229	229	198	210	213	213	260	260	189	213	210	214	308	308		1	Schisto29
Mauritius_M_1	pop4	271	277	198	202	300	303	301	313	310	313	341	341	324	327	306	312	229	238	198	207	213	213	260	269	189	213	210	214	308	308		1	Schisto31
Mauritius_M_2	pop4	271	277	198	202	303	306	301	313	310	313	337	337	315	327	309	312	229	238	207	207	213	213	260	269	189	213	210	214	308	308		2	Schisto29 Schisto31
Mauritius_M_4	pop4	271	277	198	202	300	303	301	313	310	313	341	341	324	327	306	312	229	238	198	207	213	213	260	269	189	213	210	214	308	308		1	Schisto31
Mauritius_M_5	pop4	271	277	198	202	300	303	301	313	310	313	341	341	324	327	306	312	229	238	198	207	213	213	260	269	189	213	210	214	308	308		1	Schisto31
Mauritius_M_6	pop4	268	271	195	211	300	300	307	307	291	313	341	343	321	321	312	324	226	232	204	207	213	213	260	260	189	207	214	222	308	308		1	Schisto39
Nigeria_F_1	pop5	271	277	195	195	0	0	310	322	298	298	333	333	318	321	315	330	213	213	201	201	213	213	260	266	189	213	214	226	305	311		2	Schisto25 Schisto43
Nigeria_F_2	pop5	0	0	0	0	0	0	310	310	298	298	333	335	321	321	315	318	229	229	201	201	213	213	0	0	189	204	0	0	305	308		2	Schisto27 Schisto43
Nigeria_F_3	pop5	271	277	195	195	303	309	310	322	298	298	333	333	318	321	315	330	213	213	201	201	213	213	260	266	189	213	214	226	305	311		2	Schisto25 Schisto43
Nigeria_F_5	pop5	271	277	195	195	303	309	310	325	298	298	333	333	318	321	315	330	213	213	201	207	213	213	260	266	189	213	214	226	305	311		2	Schisto25 Schisto43
Nigeria_F_6	pop5	274	283	192	192	303	303	307	313	291	298	333	333	318	321	318	321	213	213	207	210	213	213	260	269	189	225	214	238	302	311		2	Schisto39 Schisto43
Nigeria_M_1	pop5	271	274	186	186	312	328	307	310	298	304	335	343	321	321	324	324	213	213	201	201	213	213	260	260	189	189	214	226	0	0		2	Schisto24 Schisto27
Nigeria_M_2	pop5	271	277	186	198	0	0	310	310	0	0	333	335	0	0	303	315	213	232	198	198	213	213	260	260	189	204	226	226	302	308		1	Schisto27
Nigeria_M_3	pop5	271	274	186	186	312	328	307	310	298	298	335	343	321	321	324	324	213	213	198	207	213	213	260	260	189	189	214	226	302	308		2	Schisto24 Schisto27
Nigeria_M_4	pop5	271	274	186	186	312	328	307	310	298	298	335	343	321	321	324	324	213	213	201	201	213	213	260	260	189	189	214	226	302	302		2	Schisto24 Schisto27
Nigeria_M_5	pop5	271	277	202	205	309	312	307	310	298	298	333	335	318	321	306	324	213	229	207	210	213	213	260	260	189	201	234	234	302	311		2	Schisto27 Schisto43
SouthAfrica_F_1	pop6	283	286	195	195	321	321	307	307	298	298	345	345	318	318	315	315	229	229	207	207	213	213	278	278	189	189	226	230	308	308		2	Schisto19 Schisto24
SouthAfrica_F_2	pop6	0	0	195	195	321	321	307	307	298	298	345	345	318	318	315	315	229	229	207	207	213	213	278	278	189	189	226	230	308	308		1	Schisto24
SouthAfrica_F_3	pop6	283	283	195	195	321	321	307	307	298	298	345	345	318	318	315	315	229	229	207	207	213	213	278	278	189	189	230	230	308	308		1	Schisto24
SouthAfrica_F_4	pop6	283	283	195	195	321	321	307	307	298	298	345	345	318	318	315	315	229	229	207	207	213	213	278	278	189	189	226	230	308	308		1	Schisto24
SouthAfrica_F_6	pop6	307	307	195	195	321	321	307	307	298	298	345	345	318	318	315	315	229	229	207	207	213	213	278	278	189	189	230	230	308	308		2	Schisto19 Schisto24
SouthAfrica_M_1	pop6	283	283	195	195	321	321	307	307	298	298	345	345	318	318	315	315	229	229	207	207	213	213	278	278	189	189	230	230	308	308		1	Schisto24
SouthAfrica_M_3	pop6	283	283	195	195	321	321	0	0	298	298	345	345	318	318	315	315	229	229	207	207	213	213	278	278	189	189	226	230	308	308		1	Schisto24
SouthAfrica_M_4	pop6	283	283	195	195	321	321	307	307	298	298	345	345	318	318	315	315	229	229	207	207	213	213	278	278	189	189	230	230	308	308		1	Schisto24
SouthAfrica_M_5	pop6	283	283	195	195	321	321	307	307	298	298	345	345	318	318	315	315	229	229	207	207	213	213	278	278	0	0	226	230	308	308		1	Schisto24
SouthAfrica_M_6	pop6	283	286	195	195	321	321	298	307	298	298	345	345	318	318	315	315	229	229	207	207	213	213	278	278	189	189	230	230	308	308		2	Schisto19 Schisto24

## Sheet: UNeiP
1	6
R codominant data	69_individuals	Pairwise Population Matrix of Nei Unbiased Genetic Distance
Pop1	Pop2	Pop3	Pop4	Pop5	Pop6
0						Pop1
0.78561	0					Pop2
1.5733	0.538486	0				Pop3
0.748865	0.448308	0.617576	0			Pop4
0.57353	0.576983	0.703162	0.532293	0		Pop5
1.70609	0.953383	0.562033	0.977447	0.71779	0	Pop6
R codominant data	69_individuals	Pairwise Population Matrix of Nei Unbiased Genetic Identity
Pop1	Pop2	Pop3	Pop4	Pop5	Pop6
1						Pop1
0.455841	1					Pop2
0.207359	0.583631	1				Pop3
0.472903	0.638708	0.53925	1			Pop4
0.563533	0.56159	0.495018	0.587257	1		Pop5
0.181574	0.385435	0.570049	0.376271	0.487829	1	Pop6
Warning! Results should be treated with caution given the following:
There is 20% missing data at the locus 'Schisto19' in the population 'Pop3!
There is 8% missing data at the locus 'Schisto19' in the population 'Pop5!
There is 8% missing data at the locus 'Schisto19' in the population 'Pop6!
There is 9% missing data at the locus 'Schisto21' in the population 'Pop4!
There is 8% missing data at the locus 'Schisto21' in the population 'Pop5!
There is 20% missing data at the locus 'Schisto24' in the population 'Pop3!
There is 25% missing data at the locus 'Schisto24' in the population 'Pop5!
There is 16% missing data at the locus 'Schisto24' in the population 'Pop6!
There is 8% missing data at the locus 'Schisto25' in the population 'Pop6!
There is 8% missing data at the locus 'Schisto26' in the population 'Pop5!
There is 20% missing data at the locus 'Schisto27' in the population 'Pop3!
There is 8% missing data at the locus 'Schisto29' in the population 'Pop1!
There is 10% missing data at the locus 'Schisto29' in the population 'Pop3!
There is 8% missing data at the locus 'Schisto29' in the population 'Pop5!
There is 8% missing data at the locus 'Schisto30' in the population 'Pop5!
There is 10% missing data at the locus 'Schisto31' in the population 'Pop3!
There is 20% missing data at the locus 'Schisto32' in the population 'Pop3!
There is 8% missing data at the locus 'Schisto34' in the population 'Pop1!
There is 20% missing data at the locus 'Schisto34' in the population 'Pop3!
There is 8% missing data at the locus 'Schisto35' in the population 'Pop5!
There is 10% missing data at the locus 'Schisto39' in the population 'Pop3!
There is 8% missing data at the locus 'Schisto39' in the population 'Pop6!
There is 10% missing data at the locus 'Schisto42' in the population 'Pop3!
There is 8% missing data at the locus 'Schisto42' in the population 'Pop5!
There is 10% missing data at the locus 'Schisto43' in the population 'Pop3!
There is 8% missing data at the locus 'Schisto43' in the population 'Pop5!

[truncated: 14 more sheets: 69_GenDist_ Fst, 64_individuals, Coordinates, GeoDist_GGD, XY, 69_Dc_gendist_from_MSA, 69_GenDist_ FstP, 69_GenDist_Fst(1-Fst), Genepop_IBD_Format, MsatToolbox_Format, Schisto_Genepop_3digit_69indivi, Schisto_MsatChecker_Format_0510, Sheet7, Sheet1]
